# Supplementary material for: Cordycepin mediates pyroptosis in HCC through the upregulation of TXNIP and synergizes with anti–PD-L1 immunotherapy
Source: Hepatol Commun. 2025 Feb 26;9(3):e0633. doi: 10.1097/HC9.0000000000000633 (PMC11868431; doi:10.1097/HC9.0000000000000633)
Supplement: Supplementary file 2 [file hc9-9-e0633-s002.xlsx]

## Sheet: HEP4-24-0745.R1-RNAseq
Gene_ID	Cor1:read count	Cor1:fpkm	Cor2:read count	Cor2:fpkm	Cor3:read count	Cor3:fpkm	NC1:read count	NC1:fpkm	NC2:read count	NC2:fpkm	NC3:read count	NC3:fpkm	Chromosome	Start Site	End Site	Direction	Length	Name
ENSG00000000003	1034	15.2454	1221	16.1003	1236	16.2425	1046	15.1566	1120	13.8825	977	13.1428	X	100627108	100639991	-	4536	TSPAN6
ENSG00000000005	0	0	0	0	0	0	0	0	0	0	0	0	X	100584936	100599885	+	1476	TNMD
ENSG00000000419	1216	8.76724	1294	8.34383	1339	8.60453	930	6.58969	1236	7.4917	1331	8.75556	20	50934867	50959140	-	9276	DPM1
ENSG00000000457	102	0.991089	88	0.76471	101	0.874683	128	1.22229	116	0.947552	112	0.992903	1	169849631	169894267	-	6883	SCYL3
ENSG00000000460	165	1.84842	172	1.72324	155	1.54762	142	1.56335	257	2.42037	199	2.03397	1	169662007	169854080	+	5970	C1orf112
ENSG00000000938	0	0	0	0	0	0	0	0	0	0	0	0	1	27612064	27635185	-	3382	FGR
ENSG00000000971	40	0.17503	48	0.187844	50	0.195002	26	0.11181	33	0.121395	42	0.167679	1	196651754	196752476	+	15284	CFH
ENSG00000001036	1960	46.4504	2285	48.4308	2221	46.9136	1325	30.8604	2923	58.2364	2675	57.8407	6	143494812	143511720	-	2822	FUCA2
ENSG00000001084	1494	11.594	1573	10.9173	1650	11.4126	821	6.26151	3351	21.862	3182	22.5299	6	53497341	53616970	-	8618	GCLC
ENSG00000001167	784	8.44471	794	7.64876	798	7.66105	497	5.26111	901	8.15879	847	8.32393	6	41072974	41102403	+	6209	NFYA
ENSG00000001460	332	2.60884	369	2.59321	436	3.05361	227	1.75302	316	2.08751	249	1.78519	1	24356999	24416934	-	8511	STPG1
ENSG00000001461	1205	8.57698	1419	9.03299	1258	7.98077	819	5.72906	703	4.20664	692	4.49396	1	24415802	24472976	+	9396	NIPAL3
ENSG00000001497	1924	10.2489	2306	10.9859	2225	10.5638	2695	14.1086	3389	15.1767	3096	15.047	X	65438549	65534810	-	12555	LAS1L
ENSG00000001561	0	0	1	0.0128795	1	0.0128356	0	0	0	0	1	0.0131394	6	46129989	46146688	+	4644	ENPP4
ENSG00000001617	2	0.0277161	1	0.0123938	4	0.049406	4	0.0544773	3	0.0349508	1	0.0126438	3	50155045	50189075	+	4826	SEMA3F
ENSG00000001626	0	0	1	0.00355582	2	0.00708737	2	0.00781485	0	0	1	0.00362756	7	117287120	117715971	+	16821	CFTR
ENSG00000001629	729	6.5983	714	5.77969	810	6.53441	373	3.31792	654	4.9764	644	5.31822	7	92245974	92401383	+	7389	ANKIB1
ENSG00000001630	28	0.44896	18	0.258122	22	0.314405	11	0.173339	42	0.56615	28	0.409623	7	92084987	92134803	-	4171	CYP51A1
ENSG00000001631	72	0.228105	74	0.20967	69	0.194835	57	0.177472	68	0.18111	72	0.208119	7	92197498	92246166	-	21110	KRIT1
ENSG00000002016	345	5.12398	383	5.08732	436	5.77154	217	3.16738	259	3.23386	254	3.4419	12	911736	990053	-	4503	RAD52
ENSG00000002330	68	2.66263	60	2.10114	58	2.02417	69	2.65524	53	1.74466	52	1.85773	11	64269830	64284704	-	1708	BAD
ENSG00000002549	554	9.80444	694	10.9844	697	10.9942	452	7.86148	825	12.2744	845	13.6441	4	17577198	17607972	+	3779	LAP3
ENSG00000002586	3072	42.2916	3687	45.395	3546	43.5099	3445	46.6095	3792	43.8868	3482	43.7359	X	2691187	2741309	+	4858	CD99
ENSG00000002587	72	0.647652	80	0.643578	74	0.593277	135	1.19343	70	0.529346	60	0.492421	4	11393150	11429564	-	7435	HS3ST1
ENSG00000002726	1	0.0176648	0	0	2	0.0314888	0	0	0	0	0	0	7	150824627	150861504	+	3786	AOC1
ENSG00000002745	3	0.0614697	2	0.0366498	2	0.0365247	0	0	0	0	3	0.0560838	7	121325367	121341104	+	3264	WNT16
ENSG00000002746	168	0.806292	180	0.772605	198	0.846965	168	0.792401	253	1.02079	230	1.00713	7	43112629	43566001	+	13935	HECW1
ENSG00000002822	6	0.0576958	4	0.0343997	4	0.0342823	5	0.0472515	6	0.0485039	8	0.0701874	7	1815793	2233243	-	6955	MAD1L1
ENSG00000002834	5493	52.0276	5957	50.4607	6128	51.732	6410	59.667	7488	59.6242	6598	57.0181	17	38869859	38921770	+	7061	LASP1
ENSG00000002919	441	7.13614	559	8.08981	527	7.60068	481	7.64931	735	9.99873	688	10.1576	17	48103357	48123601	+	4133	SNX11
ENSG00000002933	3	0.0577041	13	0.22363	5	0.0857181	19	0.359163	2	0.0323406	6	0.105296	7	150800403	150805118	+	3477	TMEM176A
ENSG00000003056	3572	66.6365	3915	65.3183	4059	67.4896	2026	37.1444	5704	89.4568	5145	87.5715	12	8940361	8949761	-	3585	M6PR
ENSG00000003096	0	0	0	0	2	0.017208	0	0	1	0.00811549	1	0.00880762	X	117897813	118117340	-	6928	KLHL13
ENSG00000003137	158	2.18369	144	1.77991	122	1.50284	291	3.95257	56	0.650662	52	0.655714	2	72129238	72147862	-	4839	CYP26B1
ENSG00000003147	1	0.0136963	3	0.0367474	0	0	0	0	1	0.0115143	0	0	7	8113184	8262687	-	4883	ICA1
ENSG00000003249	133	1.99348	182	2.43969	159	2.1241	257	3.7857	115	1.44908	103	1.40856	16	90004871	90019890	-	4462	DBNDD1
ENSG00000003393	729	1.4548	844	1.50633	862	1.53321	349	0.684471	684	1.14753	559	1.01781	2	201700267	201782112	-	33513	ALS2
ENSG00000003400	322	2.41424	343	2.29997	354	2.36562	332	2.44633	211	1.32997	174	1.19028	2	201182872	201229428	+	8920	CASP10
ENSG00000003402	548	1.63047	558	1.4848	610	1.61763	748	2.18719	836	2.09108	816	2.21513	2	201116154	201176687	+	22478	CFLAR
ENSG00000003436	943	5.3839	986	5.03459	1002	5.09882	750	4.20822	1042	5.00133	1034	5.38619	2	187464230	187565760	-	11714	TFPI
ENSG00000003509	291	5.33054	342	5.60282	324	5.28981	269	4.84265	330	5.08189	322	5.38159	2	37231631	37253403	+	3651	NDUFAF7
ENSG00000003756	919	5.93433	1028	5.93678	977	5.62299	725	4.60094	925	5.02147	856	5.0432	3	50088919	50119021	+	10357	RBM5
ENSG00000003987	15	0.144802	8	0.0690676	14	0.120456	7	0.0664099	10	0.0811549	12	0.105691	8	17296794	17413528	-	6928	MTMR7
ENSG00000003989	1205	10.1947	1328	10.0482	1339	10.0968	648	5.38785	456	3.24329	417	3.21885	8	17497088	17570573	+	7905	SLC7A2
ENSG00000004059	940	34.4473	988	32.3807	988	32.2702	1033	37.2032	1030	31.732	961	32.1312	7	127588386	127591700	+	1825	ARF5
ENSG00000004139	2	0.0120449	6	0.0323165	3	0.0161031	11	0.0651054	3	0.0151889	7	0.0384632	17	28364356	28404049	+	11105	SARM1
ENSG00000004142	2287	57.2855	2628	58.8716	2447	54.6298	2963	72.9395	3825	80.5458	3440	78.6165	17	28346633	28357527	-	2670	POLDIP2
ENSG00000004399	6877	48.1246	7824	48.9665	7649	47.7079	13831	95.1206	8385	49.3292	7179	45.8362	3	129555214	129606676	-	9557	PLXND1
ENSG00000004455	2832	10.5416	3200	10.6529	3174	10.5302	2777	10.1588	3547	11.0996	3483	11.8289	1	33007986	33080996	-	17967	AK2
ENSG00000004468	0	0	0	0	1	0.00869307	0	0	1	0.00819952	0	0	4	15778275	15853232	+	6857	CD38
ENSG00000004478	2486	32.2025	2738	31.7193	2660	30.7105	3258	41.4755	3872	42.1654	3632	42.925	12	2794970	2805423	+	5163	FKBP4
ENSG00000004487	2634	9.61307	3042	9.92904	2839	9.23482	2749	9.85992	2618	8.03246	2317	7.71522	1	23019443	23083689	+	18325	KDM1A
ENSG00000004534	1367	12.5255	1500	12.2919	1556	12.7073	1115	10.0405	1868	14.3892	1677	14.0196	3	49940007	50100045	+	7299	RBM6
ENSG00000004660	176	1.58358	191	1.53696	182	1.45953	328	2.90036	451	3.41142	445	3.65311	17	3860315	3894891	-	7433	CAMKK1
ENSG00000004700	149	2.63694	140	2.21586	197	3.10739	177	3.0785	359	5.34122	412	6.65253	12	21468910	21501669	-	3779	RECQL
ENSG00000004766	98	0.685652	126	0.788406	131	0.816894	57	0.391927	109	0.641116	119	0.759628	7	93232340	93361123	+	9559	VPS50
ENSG00000004776	1	0.038793	6	0.208164	5	0.172878	3	0.114374	3	0.0978378	3	0.106182	19	35754566	35758079	-	1724	HSPB6
ENSG00000004777	112	1.42404	152	1.72842	148	1.67719	167	2.08676	196	2.09504	150	1.74009	19	35774532	35788822	+	5260	ARHGAP33
ENSG00000004779	1658	71.6314	1922	74.2633	1837	70.7368	1843	78.2523	2505	90.9829	2295	90.4645	16	23581014	23596316	-	1548	NDUFAB1
ENSG00000004799	571	8.40404	644	8.47695	639	8.38242	248	3.5872	69	0.853756	84	1.128	7	95583499	95596516	-	4544	PDK4
ENSG00000004809	0	0	0	0	1	0.0152568	0	0	0	0	0	0	6	110424687	110476641	-	3907	SLC22A16
ENSG00000004838	5	0.115748	0	0	4	0.0825315	7	0.159255	2	0.0389229	2	0.0422424	3	50341110	50345732	-	2889	ZMYND10
ENSG00000004846	0	0	0	0	0	0	0	0	0	0	0	0	7	20615667	20777038	+	8796	ABCB5
ENSG00000004848	0	0	0	0	1	0.0191421	1	0.0211069	0	0	4	0.0783805	X	25003694	25016420	-	3114	ARX
ENSG00000004864	1747	31.4926	1993	32.1311	1878	30.1737	1593	28.2218	4618	69.9847	4221	69.4237	7	96120220	96322147	-	3710	SLC25A13
ENSG00000004866	361	3.69956	328	3.00621	331	3.02335	193	1.94381	466	4.01478	395	3.69332	7	116953238	117230176	+	6526	ST7
ENSG00000004897	778	7.62484	904	7.92358	917	8.01009	551	5.30708	1145	9.43386	1245	11.1326	17	47117703	47189422	-	6824	CDC27
ENSG00000004939	0	0	0	0	0	0	0	0	0	0	0	0	17	44248390	44268141	-	5125	SLC4A1
ENSG00000004948	22	0.348493	28	0.396672	26	0.367081	8	0.124542	24	0.319607	20	0.289054	7	93424486	93574730	-	4222	CALCR
ENSG00000004961	390	11.1322	495	12.6364	444	11.2958	439	12.315	592	14.206	572	14.8967	X	11111301	11123086	+	2343	HCCS
ENSG00000004975	1837	23.089	2051	23.055	2125	23.8053	2023	24.9888	2164	22.8658	1877	21.5247	17	7225342	7234517	-	5321	DVL2
ENSG00000005001	3	0.0841599	4	0.100357	5	0.125018	4	0.11028	11	0.259423	6	0.153572	16	2852730	2858170	-	2384	PRSS22
ENSG00000005007	1536	11.4983	1881	12.5932	1682	11.2224	1867	13.7354	2634	16.5765	2269	15.4973	19	18831959	18868230	+	8934	UPF1
ENSG00000005020	2913	36.34	3122	34.8321	3225	35.8584	1391	17.0539	2043	21.4262	2043	23.2535	7	26667068	26995239	-	5361	SKAP2
ENSG00000005022	8224	353.706	9119	350.759	9385	359.758	10238	432.74	16318	590.01	15062	591.043	X	119468422	119471396	+	1555	SLC25A5
ENSG00000005059	400	7.52507	470	7.9077	488	8.18252	320	5.91634	317	5.01352	287	4.92616	4	109560209	109688719	+	3555	MCUB
ENSG00000005073	241	6.03891	234	5.24396	235	5.24839	325	8.00345	234	4.92935	215	4.91537	7	27181157	27185232	-	2669	HOXA11
ENSG00000005075	1793	127.977	1922	122.689	1937	123.225	2295	160.985	2128	127.689	1982	129.072	7	102473128	102478922	-	937	POLR2J
ENSG00000005100	1505	17.3869	1622	16.7587	1728	17.7929	1091	12.3869	1594	15.4813	1472	15.5157	17	5440917	5468982	-	5789	DHX33
ENSG00000005102	0	0	0	0	0	0	0	0	0	0	0	0	17	43640389	43661922	-	2674	MEOX1
ENSG00000005108	99	0.606599	110	0.602783	128	0.699026	57	0.343237	292	1.50412	326	1.82247	7	11370365	11832198	-	10915	THSD7A
ENSG00000005156	815	4.22498	976	4.525	944	4.3617	744	3.79046	1198	5.22103	1048	4.95683	17	34980512	35009743	+	12901	LIG3
ENSG00000005175	253	3.16269	295	3.29807	339	3.77705	277	3.40305	518	5.44376	605	6.9003	12	47661249	47706030	-	5350	RPAP3
ENSG00000005187	46	0.409645	48	0.38229	45	0.357174	83	0.726408	11	0.0823523	17	0.138126	16	20610243	20797581	+	7510	ACSM3
ENSG00000005189	53	0.862221	56	0.814765	72	1.04398	145	2.31827	133	1.81898	115	1.70693	16	20806429	20849665	+	4111	REXO5
ENSG00000005194	749	14.8071	844	14.9222	816	14.3779	694	13.4834	967	16.0712	906	16.3415	16	57428187	57447420	-	3383	CIAPIN1
ENSG00000005206	558	5.03013	659	5.31291	655	5.26263	430	3.80948	386	2.92526	393	3.23231	19	2328615	2355095	+	7419	SPPL2B
ENSG00000005238	671	7.03935	807	7.57156	748	6.99405	476	4.9076	404	3.56307	326	3.12035	9	35104112	35116341	-	6375	FAM214B
ENSG00000005243	54	1.93541	80	2.56431	76	2.42778	32	1.12715	55	1.6572	41	1.34072	17	48026167	48038030	-	1866	COPZ2
ENSG00000005249	4	0.0627678	4	0.0561356	2	0.027972	5	0.077108	1	0.013192	6	0.0859022	7	107044705	107161811	+	4262	PRKAR2B
ENSG00000005302	224	1.53179	243	1.48614	232	1.41402	150	1.00808	219	1.25901	242	1.50988	X	11758159	11775772	+	9780	MSL3
ENSG00000005339	1612	6.96486	1718	6.63854	1854	7.1396	1451	6.16123	2725	9.89798	2344	9.2402	16	3725054	3880713	-	15479	CREBBP
ENSG00000005379	0	0	0	0	4	0.0209354	1	0.00577108	1	0.00493671	1	0.00535773	17	58301228	58328795	-	11389	TSPOAP1
ENSG00000005381	0	0	0	0	0	0	0	0	0	0	0	0	17	58269855	58280935	-	4427	MPO
ENSG00000005421	11	0.27688	9	0.202602	15	0.336517	16	0.395796	3	0.0634823	2	0.0459309	7	95297676	95324532	-	2657	PON1
ENSG00000005436	136	1.66524	136	1.48929	175	1.90982	141	1.69672	241	2.48078	253	2.82641	2	75652000	75710985	-	5462	GCFC2
ENSG00000005448	85	1.99324	115	2.41179	82	1.71384	76	1.75149	72	1.4194	89	1.90418	2	74421678	74425755	+	2852	WDR54
ENSG00000005469	110	1.47281	108	1.29324	104	1.24109	61	0.80267	165	1.85725	171	2.08895	7	87345664	87399794	+	4995	CROT
ENSG00000005471	326	2.82124	316	2.44575	301	2.3217	129	1.09715	61	0.443798	62	0.489543	7	87401696	87480435	-	7728	ABCB4
ENSG00000005483	666	3.25025	631	2.75406	700	3.04479	645	3.09354	636	2.60935	768	3.41964	7	104940943	105115019	+	13704	KMT2E
ENSG00000005486	1913	53.5312	2244	56.1587	2044	50.9789	2055	56.5141	1971	46.3673	1687	43.0709	7	75842602	75888926	+	2390	RHBDD2
ENSG00000005513	0	0	0	0	0	0	0	0	0	0	0	0	16	981770	986979	+	4470	SOX8
ENSG00000005700	607	4.65599	607	4.16403	725	4.95654	476	3.58825	651	4.19795	784	5.48676	6	82169986	82247754	-	8719	IBTK
ENSG00000005801	195	1.1136	205	1.04701	232	1.18087	212	1.18983	357	1.71395	424	2.20922	11	3339261	3379222	-	11711	ZNF195
ENSG00000005810	108	0.211649	130	0.227844	115	0.200866	66	0.127113	151	0.248772	167	0.298597	13	77042474	77327094	-	34127	MYCBP2
ENSG00000005812	93	0.878993	98	0.828381	89	0.749738	56	0.520167	144	1.14419	151	1.30213	13	76992598	77027195	-	7076	FBXL3
ENSG00000005844	5	0.0339006	9	0.0545735	7	0.0423011	2	0.0133266	3	0.0170998	3	0.0185582	16	30472658	30523567	+	9864	ITGAL
ENSG00000005882	295	3.60616	285	3.1158	316	3.44292	319	3.83236	122	1.25376	121	1.34954	17	50094737	50112152	+	5471	PDK2
ENSG00000005884	6983	47.645	8099	49.4207	7718	46.935	5295	35.5054	8414	48.2626	7326	45.6057	17	50055968	50090481	+	9802	ITGA3
ENSG00000005889	180	1.3321	204	1.3502	164	1.08175	181	1.31643	315	1.95979	311	2.09992	X	24149173	24216255	+	9037	ZFX
ENSG00000005893	10731	76.3164	11976	76.1713	12085	76.6022	4210	29.4247	9173	54.843	8905	57.7814	X	120426148	120469365	-	9404	LAMP2
ENSG00000005961	3	0.0352304	5	0.0525132	3	0.0314004	4	0.0461646	0	0	0	0	17	44372180	44389649	-	5695	ITGA2B
ENSG00000005981	39	0.566279	34	0.441517	39	0.504717	43	0.613603	56	0.683576	53	0.702131	7	95478444	95540233	+	4606	ASB4
ENSG00000006007	1799	27.4067	2156	29.3749	2036	27.6452	914	13.6844	1393	17.8406	1213	16.8602	16	19501693	19522123	-	4390	GDE1
ENSG00000006015	106	2.10299	162	2.87441	126	2.22802	147	2.86617	232	3.86947	197	3.56594	19	18588685	18592337	+	3371	REX1BD
ENSG00000006016	4	0.0901639	2	0.0403185	4	0.0803618	1	0.0221526	1	0.0189498	6	0.123396	19	18572220	18607741	-	2967	CRLF1
ENSG00000006025	314	3.19538	348	3.16719	364	3.3015	243	2.43025	209	1.78802	171	1.58769	17	47807372	47821834	-	6572	OSBPL7
ENSG00000006042	1	0.0128936	0	0	0	0	0	0	1	0.0108394	0	0	17	32927910	32945106	+	5187	TMEM98
ENSG00000006047	1	0.0144416	0	0	2	0.0257432	0	0	0	0	0	0	17	7288263	7294639	-	4631	YBX2
ENSG00000006059	0	0	0	0	0	0	0	0	0	0	0	0	17	41346092	41350828	-	1303	KRT33A
ENSG00000006062	202	2.38348	226	2.3849	214	2.25056	312	3.61799	251	2.48981	221	2.37919	17	45263119	45317029	-	5668	MAP3K14
ENSG00000006071	1	0.00245392	0	0	0	0	2	0.00482328	0	0	0	0	11	17392498	17476894	-	27254	ABCC8
ENSG00000006116	0	0	0	0	0	0	1	0.0342863	0	0	0	0	16	24256335	24362412	+	1917	CACNG3
ENSG00000006118	978	8.99199	1126	9.25885	1188	9.73532	1105	9.98462	641	4.95459	526	4.41244	11	60924460	60937159	+	7274	TMEM132A
ENSG00000006125	3826	33.7082	4101	32.3134	4176	32.7921	2835	24.5469	4187	31.0118	3755	30.184	17	35578046	35726413	+	7591	AP2B1
ENSG00000006128	0	0	0	0	0	0	0	0	0	0	0	0	7	97732084	97740472	+	1712	TAC1
ENSG00000006194	218	1.7254	312	2.20846	262	1.84821	258	2.00681	293	1.94955	304	2.19525	16	3283283	3301401	+	8450	ZNF263
ENSG00000006210	71	0.796714	69	0.69246	90	0.900126	205	2.26074	22	0.207539	31	0.317382	16	57372477	57385044	+	5960	CX3CL1
ENSG00000006282	1733	21.7166	1901	21.3048	1881	21.0087	2615	32.2045	1840	19.384	1539	17.5958	17	50543058	50555852	+	5337	SPATA20
ENSG00000006283	2	0.0132934	5	0.029722	5	0.0296205	39	0.254755	24	0.134106	14	0.0849005	17	50560715	50627474	+	10062	CACNA1G
ENSG00000006327	2550	94.6927	2857	94.883	2717	89.9255	1271	46.3847	4988	155.717	4433	150.193	16	3018445	3022383	+	1801	TNFRSF12A
ENSG00000006377	0	0	0	0	0	0	0	0	0	0	0	0	7	97005553	97011040	+	3445	DLX6
ENSG00000006432	872	4.70842	910	4.39443	951	4.57674	727	3.85786	1167	5.2974	964	4.74911	14	70722526	70809534	-	12386	MAP3K9
ENSG00000006451	1351	25.2455	1525	25.4859	1573	26.1984	679	12.4695	866	13.6044	846	14.4236	7	39623565	39708120	+	3579	RALA
ENSG00000006453	3359	46.5975	3581	44.4283	3560	44.017	2986	40.7095	3246	37.856	2953	37.376	7	98291650	98401090	-	4821	BAIAP2L1
ENSG00000006459	344	2.45323	399	2.54481	444	2.82215	135	0.946164	169	1.01321	177	1.15167	7	140084746	140176983	-	9378	KDM7A
ENSG00000006468	310	2.16144	303	1.88941	277	1.72138	184	1.26081	254	1.48884	274	1.74304	7	13891229	13991425	-	9592	ETV1
ENSG00000006530	510	3.18859	510	2.85168	604	3.36575	367	2.255	581	3.05377	558	3.18302	7	141551278	141655244	+	10697	AGK
ENSG00000006534	1090	11.0085	1234	11.146	1265	11.387	1587	15.7518	1042	8.84711	870	8.01672	11	68008578	68029282	+	6622	ALDH3B1
ENSG00000006555	373	4.08213	421	4.12061	400	3.90171	509	5.47455	502	4.61864	447	4.46336	1	54779712	54801323	-	6111	TTC22
ENSG00000006576	602	4.64642	570	3.93458	682	4.69162	440	3.33754	953	6.18368	964	6.78852	7	77798773	77957503	+	8665	PHTF2
ENSG00000006606	513	48.8036	485	41.2647	446	37.817	785	73.3934	245	19.5945	235	20.3976	7	75769533	75789896	-	703	CCL26
ENSG00000006607	487	2.26638	541	2.25166	531	2.20249	423	1.93462	600	2.3474	503	2.13574	2	241356285	241494841	+	14371	FARP2
ENSG00000006611	953	12.9967	1020	12.4406	933	11.3407	1640	21.9804	755	8.65604	673	8.37396	11	17493895	17544416	-	4904	USH1C
ENSG00000006625	124	5.20264	131	4.91558	135	5.04839	80	3.29871	153	5.39667	130	4.97647	7	30496621	30504841	-	1594	GGCT
ENSG00000006634	159	2.3142	173	2.25192	188	2.43882	195	2.78928	369	4.51506	428	5.68362	7	87876216	87909553	+	4595	DBF4
ENSG00000006638	22	0.52046	15	0.317364	41	0.8645	34	0.790489	21	0.417654	23	0.496442	19	3594507	3606875	-	2827	TBXA2R
ENSG00000006652	633	5.35743	617	4.67025	696	5.25024	242	2.01289	500	3.55759	530	4.09266	7	112422887	112481017	+	7902	IFRD1
ENSG00000006659	0	0	0	0	0	0	0	0	0	0	0	0	19	39704481	39709444	+	904	LGALS14
ENSG00000006695	481	4.76152	538	4.76305	545	4.80855	475	4.62111	664	5.52588	547	4.94042	17	14069490	14231736	+	6756	COX10
ENSG00000006704	1208	12.4311	1389	12.7834	1292	11.8501	1141	11.5394	1131	9.7845	1002	9.40779	7	74453790	74602605	+	6499	GTF2IRD1
ENSG00000006712	1415	33.2049	1615	33.8938	1633	34.1545	2020	46.5853	2117	41.7637	1965	42.0711	19	39385629	39391154	-	2850	PAF1
ENSG00000006715	936	8.07518	1013	7.81606	1059	8.14309	524	4.44284	919	6.66537	910	7.16299	7	38722974	38932394	-	7752	VPS41
ENSG00000006740	0	0	0	0	0	0	0	0	1	0.00603134	1	0.00654572	17	12789498	12991643	+	9322	ARHGAP44
ENSG00000006744	1244	11.882	1420	12.1299	1429	12.1651	1836	17.2343	2508	20.1386	2312	20.148	17	12991612	13018065	-	7002	ELAC2
ENSG00000006747	958	5.51094	1166	5.99874	1228	6.29615	699	3.95175	600	2.90164	573	3.0074	7	12570577	12660182	+	11626	SCIN
ENSG00000006756	284	2.70334	303	2.57945	293	2.4858	263	2.46031	263	2.1046	281	2.44042	X	2903972	2929349	-	7026	ARSD
ENSG00000006757	0	0	2	0.0350704	0	0	1	0.0192691	0	0	0	0	X	7898247	7927739	-	3411	PNPLA4
ENSG00000006788	0	0	0	0	0	0	0	0	0	0	0	0	17	10300865	10373130	-	6120	MYH13
ENSG00000006831	3825	43.8711	4293	44.0362	4330	44.2641	4008	45.178	5858	56.4845	5096	53.3277	12	1688574	1788674	+	5831	ADIPOR2
ENSG00000006837	18	0.382287	15	0.284912	22	0.416444	6	0.125234	9	0.160691	12	0.232528	5	134286350	134371047	-	3149	CDKL3
ENSG00000007001	4	0.0904688	0	0	5	0.100792	0	0	0	0	3	0.0619065	2	157876702	158136154	+	2957	UPP2
ENSG00000007038	0	0	0	0	0	0	0	0	0	0	0	0	16	2817180	2826304	+	1967	PRSS21
ENSG00000007047	1579	15.8657	1941	17.4423	1706	15.2782	1181	11.6622	1047	8.84415	912	8.3608	19	45079288	45305284	+	6656	MARK4
ENSG00000007062	0	0	1	0.00802099	0	0	0	0	0	0	1	0.00818281	4	15963076	16084378	-	7457	PROM1
ENSG00000007080	1153	46.4248	1484	53.4388	1326	47.5862	1057	41.8262	1416	47.931	1176	43.202	19	17933015	17943991	+	1661	CCDC124
ENSG00000007129	0	0	0	0	0	0	0	0	0	0	0	0	19	41549518	41586844	+	1977	CEACAM21
ENSG00000007168	3215	15.6137	3372	14.6458	3474	15.0374	1783	8.50998	3473	14.1795	3265	14.4672	17	2593210	2685615	+	13771	PAFAH1B1
ENSG00000007171	0	0	0	0	1	0.00972562	0	0	0	0	0	0	17	27756766	27800529	-	6129	NOS2
ENSG00000007174	0	0	0	0	1	0.00351859	1	0.00387975	0	0	0	0	17	11598470	11969748	+	16941	DNAH9
ENSG00000007202	3227	23.3772	3451	22.3584	3517	22.7083	2934	20.8885	4197	25.5603	3474	22.9615	17	28614446	28645454	-	9232	KIAA0100
ENSG00000007216	0	0	1	0.0185408	1	0.0184775	0	0	2	0.0348569	0	0	17	28473293	28497781	+	3226	SLC13A2
ENSG00000007237	0	0	1	0.00588822	0	0	0	0	1	0.00553496	1	0.00600701	17	9910606	10198606	-	10158	GAS7
ENSG00000007255	172	12.3293	209	13.3985	188	12.0111	244	17.189	76	4.57989	51	3.33545	19	45162928	45178237	-	933	TRAPPC6A
ENSG00000007264	0	0	0	0	0	0	0	0	0	0	0	0	19	3777970	3802129	-	4138	MATK
ENSG00000007306	0	0	0	0	0	0	0	0	1	0.0211927	0	0	19	41673303	41706976	-	2653	CEACAM7
ENSG00000007312	0	0	0	0	0	0	0	0	0	0	0	0	17	63928738	63932336	-	2125	CD79B
ENSG00000007314	1	0.00811344	0	0	0	0	0	0	0	0	0	0	17	63938554	63972918	-	8243	SCN4A
ENSG00000007341	144	1.18779	152	1.1213	180	1.32332	132	1.07005	167	1.15805	160	1.20413	1	112523514	112620825	-	8108	ST7L
ENSG00000007350	0	0	0	0	0	0	0	0	0	0	0	0	X	154295795	154330350	+	3526	TKTL1
ENSG00000007372	48	0.15554	49	0.142004	41	0.118414	10	0.0318459	18	0.0490351	19	0.0561735	11	31784779	31817961	-	20639	PAX6
ENSG00000007376	540	13.0425	610	13.1765	595	12.8086	461	10.9426	1030	20.914	867	19.1057	16	784974	788397	-	2769	RPUSD1
ENSG00000007384	765	10.4116	1034	12.5857	844	10.238	355	4.74828	432	4.94278	456	5.66234	16	58059	76355	-	4914	RHBDF1
ENSG00000007392	974	10.5473	1122	10.8662	1095	10.5685	684	7.27933	1052	9.57704	1083	10.7001	16	188969	229463	-	6176	LUC7L
ENSG00000007402	37	0.380228	41	0.376815	43	0.393847	66	0.66656	8	0.0691139	11	0.103136	3	50362613	50504244	-	6508	CACNA2D2
ENSG00000007516	257	2.81354	355	3.47576	346	3.37608	156	1.67841	97	0.892739	101	1.00883	16	1333638	1349441	+	6109	BAIAP3
ENSG00000007520	504	27.8571	584	28.8682	511	25.1734	510	27.703	663	30.8071	643	32.4259	16	1349240	1351878	-	1210	TSR3
ENSG00000007541	350	2.97959	456	3.47181	387	2.93641	310	2.5936	324	2.31882	262	2.03501	16	566995	584109	+	7856	PIGQ
ENSG00000007545	574	4.46587	704	4.89856	633	4.38949	673	5.1459	547	3.57778	527	3.74094	16	1612337	1677908	+	8596	CRAMP1
ENSG00000007866	437	9.58549	505	9.90663	482	9.42316	494	10.6491	477	8.79597	452	9.04581	6	35473597	35497079	-	3049	TEAD3
ENSG00000007908	4	0.0583332	0	0	1	0.0129979	9	0.128989	0	0	2	0.0266111	1	169722640	169764705	-	4586	SELE
ENSG00000007923	656	3.60143	805	3.95248	802	3.92431	772	4.16525	1245	5.7461	1033	5.17426	1	6634168	6701924	-	12182	DNAJC11
ENSG00000007933	0	0	0	0	1	0.017333	2	0.0382244	1	0.016349	0	0	1	171090901	171117819	+	3439	FMO3
ENSG00000007944	358	7.79385	409	7.96332	371	7.19879	160	3.42327	233	4.2644	203	4.03219	6	16129086	16148248	+	3072	MYLIP
ENSG00000007952	33	0.867876	27	0.635052	35	0.820406	124	3.20493	24	0.530625	26	0.623869	X	100843324	100874359	-	2543	NOX1
ENSG00000007968	207	2.5346	222	2.43105	224	2.44458	325	3.91088	389	4.00425	364	4.06646	1	23506438	23531233	-	5462	E2F2
ENSG00000008018	1370	41.2908	1617	43.5858	1510	40.5627	1828	54.1454	2186	55.388	2242	61.6517	6	170535120	170553307	-	2219	PSMB1
ENSG00000008056	0	0	0	0	0	0	1	0.017607	1	0.0150614	0	0	X	47571901	47619857	-	3733	SYN1
ENSG00000008083	615	6.58722	728	6.97366	724	6.91167	404	4.25266	497	4.47524	403	3.9383	6	15246069	15522042	+	6244	JARID2
ENSG00000008086	199	0.698412	214	0.671698	214	0.669405	86	0.296626	96	0.283245	86	0.275381	X	18425583	18653629	+	19056	CDKL5
ENSG00000008118	2	0.0401917	0	0	0	0	0	0	0	0	1	0.0183351	1	209583714	209613939	+	3328	CAMK1G
ENSG00000008128	8	0.105218	6	0.0705752	9	0.105502	3	0.0387769	4	0.0442274	3	0.0359995	1	1702379	1724357	-	5085	CDK11A
ENSG00000008130	1528	18.3467	1845	19.8122	1682	18.0002	1938	22.8687	1844	18.6135	1701	18.6344	1	1751232	1780457	-	5570	NADK
ENSG00000008196	0	0	0	0	0	0	0	0	0	0	0	0	6	50818723	50847619	+	6155	TFAP2B
ENSG00000008197	0	0	0	0	0	0	0	0	0	0	0	0	6	50713526	50773033	+	2203	TFAP2D
ENSG00000008226	2	0.016042	1	0.00717348	3	0.021447	9	0.0709452	16	0.10789	11	0.0805003	3	38039205	38124025	+	8338	DLEC1
ENSG00000008256	1033	11.895	1191	12.2653	1237	12.6955	618	6.99366	894	8.65433	792	8.3208	7	6161776	6272644	-	5808	CYTH3
ENSG00000008277	9	0.044038	11	0.0481371	5	0.0218058	1	0.00480881	11	0.0452492	2	0.00892877	7	87934143	88202889	+	13668	ADAM22
ENSG00000008282	6163	141.69	6947	142.839	7135	146.203	4352	98.3304	7195	139.062	6592	138.274	7	106090505	106112589	-	2909	SYPL1
ENSG00000008283	1080	13.6385	1227	13.8576	1253	14.103	1224	15.1906	899	9.54409	813	9.36718	17	63432304	63446354	-	5296	CYB561
ENSG00000008294	3939	22.0431	3953	19.784	4321	21.552	2174	11.9563	4932	23.2029	5009	25.5749	17	50962174	51120868	-	11951	SPAG9
ENSG00000008300	544	2.62687	634	2.73799	652	2.80611	836	3.96734	617	2.50471	546	2.40552	3	48636463	48662886	-	13850	CELSR3
ENSG00000008311	34	0.210234	41	0.22673	29	0.159823	11	0.066845	11	0.0571806	15	0.0846235	7	122064583	122144308	-	10816	AASS
ENSG00000008323	491	7.60834	531	7.35877	536	7.40271	905	13.7819	357	4.65061	304	4.29792	12	6310436	6328506	+	4316	PLEKHG6
ENSG00000008324	581	12.4621	675	12.9485	633	12.1014	531	11.1934	613	11.0537	663	12.9749	3	42581840	42596934	+	3118	SS18L2
ENSG00000008382	58	1.89311	40	1.16764	54	1.57094	62	1.98881	37	1.01527	37	1.10186	19	4343527	4360086	+	2049	MPND
ENSG00000008394	6089	54.7274	7216	58.0039	7224	57.87	7724	68.2266	12165	91.9186	12174	99.8317	12	16347142	16609259	+	7441	MGST1
ENSG00000008405	245	3.42647	266	3.32709	281	3.50271	196	2.69395	283	3.32736	310	3.95566	12	106991364	107093549	-	4782	CRY1
ENSG00000008438	4	0.377848	0	0	2	0.168385	2	0.185669	0	0	5	0.430927	19	46019153	46023053	-	708	PGLYRP1
ENSG00000008441	1445	14.8998	1606	14.8102	1649	15.1548	1807	18.3115	1193	10.3416	967	9.09737	19	12995475	13098796	+	6486	NFIX
ENSG00000008513	7300	55.1533	8056	54.434	8216	55.3256	6681	49.607	6719	42.6762	5635	38.8436	8	133454848	133571940	-	8852	ST3GAL1
ENSG00000008516	13	0.18323	8	0.100843	10	0.125623	3	0.0415554	11	0.13034	13	0.167176	16	3046062	3060726	+	4745	MMP25
ENSG00000008517	268	5.58541	322	6.00175	296	5.49831	560	11.4699	98	1.71703	86	1.63529	16	3065297	3082192	+	3209	IL32
ENSG00000008710	1304	4.70542	1498	4.83431	1503	4.83389	1242	4.40448	929	2.81818	801	2.63712	16	2088708	2135898	-	18534	PKD1
ENSG00000008735	552	6.37273	575	5.93685	626	6.44136	254	2.88186	308	2.9893	257	2.70705	22	50600793	50613981	+	5793	MAPK8IP2
ENSG00000008838	655	6.29213	711	6.1084	747	6.39578	825	7.78866	900	7.26827	753	6.59975	17	40019097	40061215	-	6962	MED24
ENSG00000008853	445	4.01744	541	4.36806	525	4.2244	363	3.22069	828	6.28423	686	5.65054	8	22987417	23020509	+	7408	RHOBTB2
ENSG00000008869	542	4.40015	617	4.47977	612	4.4283	225	1.79516	602	4.10863	544	4.02943	2	36968383	37084372	-	8238	HEATR5B
ENSG00000008952	390	3.28996	453	3.41764	489	3.67665	372	3.08405	490	3.475	648	4.98744	3	169966635	169998373	+	7928	SEC62
ENSG00000008988	12138	119.997	12943	114.435	13251	116.758	11999	116.579	12125	100.771	12384	111.702	8	56067254	56074510	-	6765	RPS20
ENSG00000009307	2751	18.7166	2890	17.5848	3116	18.8952	2162	14.4559	2871	16.4211	3156	19.5907	1	114716913	114758676	-	9830	CSDE1
ENSG00000009335	2650	19.2327	3023	19.6216	3130	20.2468	2506	17.8743	4069	24.8265	3591	23.7786	7	157138916	157269370	+	9215	UBE3C
ENSG00000009413	68	0.366018	85	0.40918	85	0.407783	65	0.343843	103	0.466083	120	0.58932	6	111299028	111483715	-	12425	REV3L
ENSG00000009694	79	0.390008	53	0.234005	51	0.224406	115	0.557953	81	0.336174	93	0.418896	X	124375903	125204312	-	13547	TENM1
ENSG00000009709	0	0	0	0	0	0	0	0	0	0	0	0	1	18630846	18748866	+	6473	PAX7
ENSG00000009724	19	0.248524	16	0.18717	19	0.221506	15	0.192823	19	0.20893	26	0.310287	1	11022009	11047239	-	5113	MASP2
ENSG00000009765	0	0	0	0	0	0	1	0.00634306	1	0.00542599	0	0	6	150368892	150405969	+	10362	IYD
ENSG00000009780	148	2.44639	160	2.3653	138	2.03311	101	1.64073	130	1.80651	114	1.71928	1	27725961	27763116	+	4046	FAM76A
ENSG00000009790	1	0.00862956	1	0.00771774	0	0	0	0	0	0	0	0	1	209756032	209782320	+	7750	TRAF3IP3
ENSG00000009830	268	1.35754	343	1.55387	287	1.29574	345	1.71747	661	2.81483	563	2.60197	14	77274956	77320883	-	13203	POMT2
ENSG00000009844	462	4.25711	522	4.30175	565	4.64022	271	2.45412	484	3.74931	533	4.48102	6	142147162	142224685	+	7258	VTA1
ENSG00000009950	211	2.93073	248	3.08069	239	2.95875	281	3.83577	85	0.992534	90	1.14055	7	73593194	73624543	-	4815	MLXIPL
ENSG00000009954	2194	20.7837	2336	19.7907	2335	19.7147	1507	14.0298	2729	21.7331	2546	22.0049	7	73440406	73522293	-	7060	BAZ1B
ENSG00000010017	587	10.8507	659	10.8945	670	11.0386	362	6.57632	607	9.43285	623	10.5072	6	13621498	13711835	-	3618	RANBP9
ENSG00000010030	8	0.225372	9	0.226753	15	0.376632	29	0.802897	0	0	3	0.0771093	6	36354091	36387800	-	2374	ETV7
ENSG00000010072	235	2.66112	296	2.99771	321	3.2398	121	1.34659	303	2.88451	297	3.06852	1	231337104	231355023	+	5906	SPRTN
ENSG00000010165	927	16.1829	1013	15.8157	1016	15.8084	1095	18.7864	1452	21.3097	1276	20.3238	1	171781660	171814023	+	3831	METTL13
ENSG00000010219	92	0.872748	110	0.933245	101	0.853964	85	0.792451	80	0.638004	126	1.09056	12	4562208	4615302	+	7050	DYRK4
ENSG00000010244	1801	7.61469	1958	7.40377	2007	7.56315	1750	7.27159	2961	10.5247	2951	11.3837	17	32350132	32381885	+	15818	ZNF207
ENSG00000010256	2513	52.4554	2991	55.8362	3002	55.8503	3304	67.7782	3304	57.9789	2827	53.8393	3	48599002	48610976	-	3204	UQCRC1
ENSG00000010270	756	11.693	841	11.6333	824	11.3592	676	10.2755	1026	13.3409	936	13.2086	7	38178245	38230670	+	4324	STARD3NL
ENSG00000010278	7762	89.0573	8683	89.098	8415	86.0532	6398	72.1428	7145	68.9177	6622	69.3205	12	6199715	6238271	+	5829	CD9
ENSG00000010282	1	0.0231576	1	0.0207107	0	0	0	0	0	0	0	0	3	42692663	42702824	-	2888	HHATL
ENSG00000010292	2695	27.8577	2987	27.6136	2927	26.9666	7521	76.4036	5767	50.1151	5160	48.6645	12	6493356	6531955	+	6470	NCAPD2
ENSG00000010295	1244	16.8246	1478	17.8772	1511	18.214	1070	14.222	1324	15.0537	1188	14.6594	12	6538961	6556073	-	4945	IFFO1
ENSG00000010310	521	6.87394	582	6.86741	626	7.36138	391	5.06987	235	2.60656	283	3.40667	19	45668221	45683722	+	5069	GIPR
ENSG00000010318	57	1.13321	78	1.38685	86	1.52388	46	0.898762	64	1.06966	62	1.12461	3	52410660	52423641	+	3364	PHF7
ENSG00000010319	19	0.251774	12	0.142213	9	0.106296	58	0.755331	5	0.0557006	7	0.0846313	3	52433035	52445103	-	5047	SEMA3G
ENSG00000010322	717	5.29158	836	5.51791	845	5.55827	700	5.07711	613	3.80329	521	3.50817	3	52455118	52493068	+	9062	NISCH
ENSG00000010327	2	0.012633	1	0.00564909	1	0.0056298	1	0.00620767	0	0	0	0	3	52495338	52524495	+	10588	STAB1
ENSG00000010361	53	1.20034	55	1.11402	43	0.867985	49	1.09062	36	0.685428	32	0.661231	19	49806866	49817376	-	2953	FUZ
ENSG00000010379	3	0.0472866	6	0.0845805	4	0.0561945	4	0.0619626	7	0.0927572	4	0.0575246	12	220621	262873	-	4243	SLC6A13
ENSG00000010404	510	3.66993	536	3.44948	581	3.72632	211	1.49218	865	5.23283	700	4.59581	X	149476988	149521096	-	9294	IDS
ENSG00000010438	519	24.3581	576	24.1768	532	22.2538	334	15.4054	573	22.608	477	20.4254	9	33750679	33799231	+	1425	PRSS3
ENSG00000010539	146	1.30226	145	1.15668	144	1.14479	111	0.973017	194	1.45472	204	1.66016	16	3222325	3236221	-	7498	ZNF200
ENSG00000010610	0	0	1	0.0131254	0	0	0	0	0	0	0	0	12	6786858	6820799	+	4557	CD4
ENSG00000010626	195	4.27307	211	4.13514	193	3.76947	228	4.91013	161	2.96595	125	2.49915	12	6873569	6914241	+	3052	LRRC23
ENSG00000010671	0	0	0	0	0	0	0	0	3	0.0215776	4	0.0312238	X	101349338	101390796	-	7817	BTK
ENSG00000010704	136	1.60274	130	1.37015	138	1.44951	286	3.3124	255	2.52637	226	2.43002	6	26087281	26098343	+	5675	HFE
ENSG00000010803	396	5.75491	505	6.56352	387	5.0127	471	6.72693	479	5.8521	471	6.24512	1	41027202	41242306	-	4602	SCMH1
ENSG00000010810	7	0.0631701	6	0.0484247	11	0.0884755	1	0.00886882	4	0.0303463	3	0.0247008	6	111660332	111873452	-	7411	FYN
ENSG00000010818	288	1.70876	315	1.67148	373	1.97249	90	0.524788	219	1.09236	224	1.21259	6	142751469	142956698	-	11272	HIVEP2
ENSG00000010932	1	0.0185672	0	0	0	0	0	0	0	0	0	0	1	171248471	171285978	+	3602	FMO1
ENSG00000011007	1502	18.7832	1702	19.0353	1715	19.1152	1012	12.4375	2219	23.3286	1978	22.5684	1	23743448	23762059	+	5348	ELOA
ENSG00000011009	1092	36.1365	1404	41.5521	1252	36.9271	1309	42.5712	1518	42.2307	1284	38.7673	1	23791145	23795539	+	2021	LYPLA2
ENSG00000011021	404	3.3059	454	3.32251	419	3.0559	510	4.10139	513	3.52906	452	3.37461	1	11806096	11848079	+	8173	CLCN6
ENSG00000011028	10	0.10147	3	0.0272246	3	0.0271317	6	0.0598333	4	0.0341218	0	0	17	62627670	62693597	+	6591	MRC2
ENSG00000011052	0	0	0	0	0	0	0	0	0	0	0	0	17	51153590	51171744	+	1241	NME1-NME2
ENSG00000011083	0	0	0	0	1	0.013937	0	0	0	0	0	0	5	150190062	150222788	+	4277	SLC6A7
ENSG00000011105	1650	15.9812	1907	16.5188	1832	15.815	1918	18.2569	1291	10.512	1136	10.0388	12	3077355	3286564	+	6905	TSPAN9
ENSG00000011114	676	3.98926	716	3.77885	758	3.98686	475	2.75481	691	3.42812	652	3.5105	14	93237550	93333092	-	11333	BTBD7
ENSG00000011132	198	2.36634	181	1.93461	194	2.06648	157	1.84402	159	1.5975	124	1.35211	19	3750772	3761692	-	5596	APBA3
ENSG00000011143	159	0.942292	193	1.02293	207	1.09339	258	1.50266	180	0.896796	184	0.994908	17	58205441	58219605	-	11285	MKS1
ENSG00000011198	500	4.43554	569	4.5143	533	4.21425	209	1.82211	574	4.28076	542	4.38684	3	43690108	43734371	+	7539	ABHD5
ENSG00000011201	0	0	0	0	0	0	0	0	0	0	0	0	X	8528874	8732137	-	7082	ANOS1
ENSG00000011243	550	4.28912	692	4.82629	653	4.53874	599	4.59076	659	4.32039	599	4.26195	19	15380050	15419141	-	8576	AKAP8L
ENSG00000011258	296	2.7556	303	2.52272	325	2.69665	281	2.57089	243	1.90179	335	2.84541	17	51177425	51260163	-	7184	MBTD1
ENSG00000011260	729	18.0373	870	19.2515	824	18.1714	661	16.073	1310	27.2488	1152	26.006	17	51260546	51297936	+	2703	UTP18
ENSG00000011275	1779	15.7046	1979	15.6242	2019	15.8856	1248	10.8272	1731	12.8464	1549	12.4761	7	5620047	5781696	-	7576	RNF216
ENSG00000011295	1349	14.9025	1500	14.8198	1448	14.2572	759	8.24028	930	8.63701	815	8.21451	17	15999784	16045015	+	6054	TTC19
ENSG00000011304	5701	50.6951	6721	53.4503	6263	49.638	8674	75.803	11865	88.6982	9849	79.9067	19	797075	812327	+	7521	PTBP1
ENSG00000011332	58	0.808122	50	0.623047	60	0.745104	24	0.328634	40	0.468534	41	0.521206	19	38211006	38229714	-	4800	DPF1
ENSG00000011347	131	1.16011	157	1.24345	142	1.12081	168	1.46214	87	0.647709	78	0.63023	11	61513714	61581148	-	7552	SYT7
ENSG00000011376	571	3.07793	620	2.98894	668	3.20935	592	3.13616	890	4.03317	812	3.99352	3	45388561	45554726	+	12407	LARS2
ENSG00000011405	684	4.96853	740	4.80735	915	5.92393	504	3.59795	818	4.99526	988	6.54795	11	17077730	17207986	-	9207	PIK3C2A
ENSG00000011422	434	6.51234	538	7.21991	510	6.82079	231	3.40653	467	5.89111	471	6.44829	19	43646095	43670547	-	4457	PLAUR
ENSG00000011426	476	5.30839	526	5.24619	543	5.39725	711	7.79253	1427	13.3787	1727	17.5721	7	36389821	36453791	+	5997	ANLN
ENSG00000011451	719	4.79088	950	5.66124	922	5.47563	777	5.08815	1065	5.9658	967	5.8788	19	15419978	15449956	-	10037	WIZ
ENSG00000011454	864	7.54748	946	7.39063	1009	7.85591	475	4.07788	758	5.5666	704	5.61096	9	122940833	123104866	+	7656	RABGAP1
ENSG00000011465	3	0.015504	5	0.0231097	1	0.00460616	2	0.0101579	2	0.0086893	0	0	12	91140484	91183217	-	12941	DCN
ENSG00000011478	554	13.1154	570	12.0684	613	12.9345	714	16.612	660	13.1356	556	12.0094	19	45692403	45703989	+	2825	QPCTL
ENSG00000011485	1647	15.5381	1826	15.4066	1965	16.5228	1956	18.1354	3140	24.9039	2799	24.0926	19	46347087	46392981	+	7089	PPP5C
ENSG00000011523	715	4.04146	773	3.90763	730	3.67766	454	2.52197	450	2.13834	375	1.93392	2	65056354	65087004	+	11832	CEP68
ENSG00000011566	702	7.75249	765	7.55558	835	8.21879	419	4.54748	641	5.95107	657	6.61982	2	39249266	39437301	-	6056	MAP4K3
ENSG00000011590	5	0.122087	12	0.262048	10	0.217628	3	0.07199	7	0.143691	6	0.133667	19	35704558	35717038	+	2739	ZBTB32
ENSG00000011600	7	0.516156	4	0.263782	3	0.197161	0	0	0	0	0	0	19	35904401	35908295	-	907	TYROBP
ENSG00000011638	1579	41.283	1936	45.2686	1841	42.9003	1740	44.7086	930	20.4411	804	19.1788	16	21158377	21180616	+	2558	LDAF1
ENSG00000011677	0	0	1	0.0144127	1	0.0143635	0	0	1	0.013548	0	0	X	152166234	152451315	-	4150	GABRA3
ENSG00000012048	172	0.812373	223	0.941963	243	1.02294	284	1.31825	282	1.11972	315	1.35742	17	43044295	43170245	-	14160	BRCA1
ENSG00000012061	1069	12.824	1229	13.1856	1179	12.606	1139	13.4283	1154	11.6381	1064	11.6456	19	45407334	45478828	-	5575	ERCC1
ENSG00000012124	1659	17.9971	1721	16.6971	1799	17.3942	578	6.16222	1050	9.57589	916	9.06627	19	35319261	35347361	+	6165	CD22
ENSG00000012171	179	2.07548	223	2.31245	238	2.45957	213	2.42715	74	0.721322	71	0.751103	3	50267558	50277546	+	5768	SEMA3B
ENSG00000012174	630	4.71032	618	4.13238	686	4.57142	264	1.93984	529	3.32505	502	3.42444	X	21839617	21885423	+	8945	MBTPS2
ENSG00000012211	644	11.7807	764	12.4991	784	12.7825	879	15.8025	692	10.642	642	10.7151	X	49174802	49186528	-	3656	PRICKLE3
ENSG00000012223	0	0	1	0.0149944	0	0	0	0	0	0	0	0	3	46435645	46485234	-	3989	LTF
ENSG00000012232	1501	6.09246	1617	5.86981	1672	6.04874	1235	4.92642	1796	6.12845	1620	5.99934	8	28600469	28756561	+	16477	EXTL3
ENSG00000012504	142	2.61765	152	2.50593	153	2.5138	258	4.67407	17	0.263454	19	0.31956	12	100473708	100564414	+	3628	NR1H4
ENSG00000012660	3626	63.5991	3959	62.1027	3960	61.9064	2466	42.5078	4477	66.0151	3975	63.6117	6	53267398	53349179	-	3813	ELOVL5
ENSG00000012779	534	9.57978	567	9.09702	626	10.0093	509	8.97397	327	4.93168	268	4.38657	10	45374176	45446119	+	3728	ALOX5
ENSG00000012817	446	3.15207	422	2.66732	497	3.13065	322	2.2365	466	2.76873	434	2.79851	Y	19703865	19744939	-	9463	KDM5D
ENSG00000012822	1818	13.6644	2154	14.4792	1952	13.0766	1409	10.4079	890	5.62368	742	5.08836	12	53708517	53727745	-	8898	CALCOCO1
ENSG00000012963	569	10.8447	692	11.7955	688	11.6872	429	8.03557	772	12.3696	703	12.2247	14	93207241	93229215	+	3509	UBR7
ENSG00000012983	237	2.09107	247	1.94904	234	1.84015	159	1.3787	258	1.9137	265	2.13326	14	50418501	50561126	-	7580	MAP4K5
ENSG00000013016	0	0	0	0	0	0	0	0	0	0	0	0	2	31234152	31269451	+	4825	EHD3
ENSG00000013275	2687	70.4722	2984	69.9924	2987	69.8236	2959	76.2689	4558	100.498	4101	98.1332	19	39971165	39981764	+	2550	PSMC4
ENSG00000013288	776	5.84175	928	6.24786	869	5.83067	717	5.30461	861	5.44901	750	5.15133	4	6575189	6623362	+	8884	MAN2B2
ENSG00000013293	0	0	0	0	0	0	1	0.00626208	2	0.0107134	0	0	3	170459548	170586075	-	10496	SLC7A14
ENSG00000013297	4	0.0619107	7	0.096896	7	0.0965653	42	0.638863	4	0.0520473	4	0.0564862	3	170418868	170454733	+	4321	CLDN11
ENSG00000013306	2473	46.9064	3045	51.6532	2831	47.8591	2373	44.2342	2833	45.1738	2620	45.3404	17	44319625	44324870	-	3526	SLC25A39
ENSG00000013364	3805	41.4387	4409	42.9431	4259	41.3405	4140	44.3102	3360	30.7626	3002	29.829	16	29820394	29848039	+	6141	MVP
ENSG00000013374	1655	20.7353	1860	20.8414	1894	21.1499	1205	14.8372	1355	14.272	1369	15.6492	7	151341772	151378449	+	5338	NUB1
ENSG00000013375	539	1.63802	581	1.57909	597	1.61704	216	0.645113	389	0.993829	439	1.21722	6	83147324	83193936	-	22007	PGM3
ENSG00000013392	111	1.96964	136	2.15827	128	2.02437	68	1.18584	41	0.611618	46	0.744729	6	83193357	83198935	+	3769	RWDD2A
ENSG00000013441	415	5.42404	451	5.27173	473	5.51002	256	3.28827	337	3.70286	367	4.3764	2	200853009	200864691	-	5117	CLK1
ENSG00000013503	336	4.71295	374	4.69167	363	4.53814	184	2.53644	450	5.30639	441	5.64376	12	106357748	106510198	+	4768	POLR3B
ENSG00000013523	439	4.4996	499	4.57417	484	4.42152	265	2.66937	454	3.91199	354	3.31047	14	76786009	76826246	-	6525	ANGEL1
ENSG00000013561	612	8.20569	690	8.27398	747	8.92691	343	4.51971	808	9.10768	683	8.35528	5	141958328	141990292	+	4988	RNF14
ENSG00000013563	192	3.10764	209	3.02537	209	3.01504	135	2.14742	135	1.83695	149	2.20035	X	154401236	154412112	-	4132	DNASE1L1
ENSG00000013573	721	5.76309	834	5.96195	852	6.06984	1006	7.90262	1524	10.2409	1354	9.87451	12	31073860	31104799	+	8367	DDX11
ENSG00000013583	1143	22.2995	1374	23.9739	1261	21.9271	1053	20.1897	925	15.1713	951	16.928	12	12974870	13000265	-	3428	HEBP1
ENSG00000013588	4674	40.7925	5223	40.7674	5230	40.6827	4275	36.6674	3001	22.0186	2572	20.4804	12	12891559	12917937	+	7663	GPRC5A
ENSG00000013619	618	6.20217	683	6.13024	687	6.1451	207	2.04163	223	1.88145	227	2.07854	X	150361422	150514178	+	6664	MAMLD1
ENSG00000013725	0	0	0	0	0	0	0	0	0	0	0	0	11	60971680	61020377	+	5958	CD6
ENSG00000013810	1105	8.37409	1365	9.25145	1327	8.9632	2145	15.9755	2662	16.9596	2398	16.5806	4	1712858	1745171	+	8825	TACC3
ENSG00000014123	176	2.59324	170	2.24017	199	2.61336	124	1.79558	201	2.48977	252	3.38771	6	96521595	96555276	+	4539	UFL1
ENSG00000014138	60	0.720679	67	0.719727	62	0.663742	101	1.19224	109	1.10065	111	1.21644	11	65261920	65305589	+	5568	POLA2
ENSG00000014164	891	16.0143	1136	18.2604	1074	17.2049	869	15.3498	1076	16.2583	861	14.1192	8	143437659	143541447	-	3721	ZC3H3
ENSG00000014216	3212	28.6192	3794	30.233	3698	29.3674	4160	36.4273	4745	35.5427	4075	33.1273	11	65180566	65212006	+	7506	CAPN1
ENSG00000014257	0	0	1	0.0139618	1	0.0139142	0	0	0	0	0	0	3	132317369	132368302	+	4284	ACP3
ENSG00000014641	2071	27.7568	2396	28.7196	2390	28.5499	1578	20.785	1983	22.3432	2106	25.7528	2	63588609	63607197	+	4990	MDH1
ENSG00000014824	693	6.438	709	5.89069	788	6.52471	351	3.20463	635	4.95935	712	6.03496	4	41990502	42090461	+	7199	SLC30A9
ENSG00000014914	1363	19.9379	1629	21.3112	1541	20.0911	2553	36.7018	723	8.89109	770	10.2766	1	149928651	149936879	-	4572	MTMR11
ENSG00000014919	1031	13.2219	1087	12.4672	1059	12.1046	968	12.2001	793	8.54952	694	8.12029	10	99710868	99732127	-	5215	COX15
ENSG00000015133	380	2.04523	405	1.94947	407	1.95241	241	1.27476	346	1.56555	297	1.45845	14	91271323	91417844	-	12426	CCDC88C
ENSG00000015153	366	2.2583	403	2.22386	467	2.56824	199	1.20672	369	1.91408	405	2.27999	12	42157104	42238349	-	10839	YAF2
ENSG00000015171	698	3.61173	687	3.1792	831	3.83246	402	2.04427	923	4.01508	912	4.30557	10	130088	254637	+	12925	ZMYND11
ENSG00000015285	19	0.373516	22	0.386795	18	0.315388	18	0.347761	13	0.214848	13	0.233172	X	48676596	48691431	+	3402	WAS
ENSG00000015413	0	0	0	0	0	0	0	0	1	0.0205422	0	0	16	89613308	89638456	+	2737	DPEP1
ENSG00000015475	998	15.1007	1137	15.3862	1097	14.7942	1443	21.4579	820	10.4307	826	11.4031	22	17734138	17774770	-	4420	BID
ENSG00000015479	22	0.121961	24	0.11899	24	0.118584	10	0.0544818	13	0.0605864	15	0.0758694	5	139293674	139331677	+	12064	MATR3
ENSG00000015520	221	2.8062	259	2.94123	289	3.27071	921	11.4931	487	5.19862	390	4.51822	7	44512535	44541330	-	5267	NPC1L1
ENSG00000015532	677	8.27433	761	8.31822	722	7.86499	532	6.39011	481	4.94222	479	5.34141	17	50346126	50363138	+	5472	XYLT2
ENSG00000015568	12	0.0565773	16	0.0674656	19	0.079842	8	0.0370684	6	0.0237818	17	0.0731284	2	109792758	109857705	+	14185	RGPD5
ENSG00000015592	0	0	0	0	0	0	0	0	0	0	1	0.0184404	8	27235308	27258420	-	3309	STMN4
ENSG00000015676	1829	12.3645	2038	12.3216	1990	11.9904	1756	11.6665	1944	11.0482	1736	10.7075	7	44379119	44490658	-	9893	NUDCD3
ENSG00000016082	0	0	0	0	0	0	0	0	0	0	0	0	5	51383448	51394730	+	2817	ISL1
ENSG00000016391	258	2.21585	295	2.26592	340	2.60265	484	4.08524	218	1.57402	186	1.4575	3	53812335	53846419	-	7787	CHDH
ENSG00000016402	6	0.084836	6	0.0758721	12	0.151226	9	0.125062	8	0.0950937	6	0.0774028	6	136999971	137045180	-	4730	IL20RA
ENSG00000016490	0	0	0	0	0	0	0	0	0	0	0	0	1	86468368	86500259	+	3310	CLCA1
ENSG00000016602	0	0	0	0	0	0	0	0	0	0	0	0	1	86547078	86580754	+	3447	CLCA4
ENSG00000016864	544	9.61221	636	10.0504	608	9.57513	269	4.67121	369	5.4813	381	6.14222	3	52694486	52706032	-	3785	GLT8D1
ENSG00000017260	2633	20.6924	2806	19.722	2719	19.0453	1351	10.4344	2937	19.4043	2648	18.9869	3	130850595	131016712	+	8510	ATP2C1
ENSG00000017427	0	0	0	0	0	0	0	0	0	0	0	0	12	102395874	102481744	-	8115	IGF1
ENSG00000017483	38	0.632662	50	0.744492	47	0.697434	508	8.31198	56	0.783807	40	0.60761	X	48458537	48470260	-	4017	SLC38A5
ENSG00000017797	3243	26.9729	3835	28.5264	3921	29.0666	1562	12.7677	2591	18.1167	2473	18.7664	18	9475009	9538114	+	8041	RALBP1
ENSG00000018189	617	4.38749	792	5.03684	750	4.75346	362	2.52984	519	3.10264	531	3.4451	4	70704204	70808619	+	9405	RUFY3
ENSG00000018236	0	0	0	0	0	0	0	0	0	0	0	0	12	40692439	41072415	+	7649	CNTN1
ENSG00000018280	35	0.269798	54	0.372277	59	0.405359	48	0.363634	33	0.213854	25	0.175828	2	218382029	218396894	+	8676	SLC11A1
ENSG00000018408	2569	20.5689	2685	19.2262	2907	20.7448	2017	15.8711	1945	13.0918	1870	13.6605	3	149517235	149736714	-	8353	WWTR1
ENSG00000018510	921	4.04622	1009	3.96445	1053	4.12321	482	2.08108	758	2.79957	745	2.98622	2	177392746	177567024	+	15223	AGPS
ENSG00000018610	930	24.0982	1022	23.684	1063	24.55	862	21.9514	1259	27.4259	1113	26.3132	X	119538149	119565409	-	2581	STEEP1
ENSG00000018625	13	0.138048	17	0.16145	17	0.160899	9	0.0939253	2	0.0178546	1	0.00968866	1	160115759	160143591	+	6298	ATP1A2
ENSG00000018699	267	5.18638	303	5.26378	294	5.09	239	4.56251	430	7.02189	410	7.2663	2	32628032	32821051	+	3443	TTC27
ENSG00000018869	0	0	0	0	0	0	0	0	0	0	0	0	19	56375846	56393538	-	3341	ZNF582
ENSG00000019102	58	2.68071	82	3.38951	80	3.29555	77	3.49756	70	2.7199	66	2.78318	11	124747474	124752255	-	1447	VSIG2
ENSG00000019144	619	1.90854	724	1.99642	726	1.9951	628	1.90293	556	1.44118	420	1.18151	11	118606440	118658031	+	21691	PHLDB1
ENSG00000019169	0	0	0	0	0	0	0	0	0	0	0	0	2	118942194	118994660	+	2051	MARCO
ENSG00000019186	2172	36.4246	2329	34.9306	2382	35.6036	5641	92.9702	864	12.181	742	11.3531	20	54153446	54173986	-	3988	CYP24A1
ENSG00000019485	136	0.650798	145	0.620551	167	0.712263	209	0.982893	229	0.921245	204	0.890664	11	45095806	45235110	+	13976	PRDM11
ENSG00000019505	1559	19.1487	1706	18.7402	1855	20.3073	1423	17.1771	1769	18.2664	1664	18.6476	11	45240302	45286341	-	5445	SYT13
ENSG00000019549	144	2.93526	138	2.51574	164	2.97951	59	1.18192	96	1.64508	106	1.97136	8	48917598	48921740	-	3281	SNAI2
ENSG00000019582	32	0.472852	43	0.568259	42	0.553149	87	1.26342	31	0.385097	16	0.215711	5	150401637	150412969	-	4526	CD74
ENSG00000019991	6	0.0411437	10	0.0613273	12	0.0733416	12	0.0808697	1	0.0057648	2	0.0125129	7	81699010	81770438	-	9753	HGF
ENSG00000019995	244	2.72292	230	2.29549	264	2.62583	133	1.45865	175	1.64179	179	1.82253	10	124942123	124988189	+	5993	ZRANB1
ENSG00000020129	336	4.57014	363	4.41569	344	4.17028	248	3.31508	584	6.67783	527	6.53999	1	35557473	35567274	+	4917	NCDN
ENSG00000020181	16	0.151054	21	0.17731	30	0.252435	13	0.120617	2	0.0158736	0	0	8	37784191	37844896	+	7084	ADGRA2
ENSG00000020256	725	7.14099	837	7.37306	763	6.69826	879	8.50867	946	7.83329	815	7.3241	20	52051663	52204308	-	6790	ZFP64
ENSG00000020426	162	2.79453	144	2.22156	142	2.18323	89	1.50882	139	2.01577	191	3.0061	14	60734742	60969965	+	3877	MNAT1
ENSG00000020577	485	2.63004	503	2.43945	523	2.52778	266	1.41761	365	1.66398	368	1.82073	14	54566117	54793315	+	12333	SAMD4A
ENSG00000020633	3	0.0407633	2	0.0243042	3	0.0363318	15	0.200305	7	0.0799612	8	0.0991779	1	24899511	24965121	-	4922	RUNX3
ENSG00000020922	326	2.8411	355	2.76693	328	2.54776	323	2.76645	416	3.04786	486	3.86439	11	94415570	94493885	-	7674	MRE11
ENSG00000021300	1	0.0135575	3	0.0363749	0	0	2	0.0266478	6	0.0683853	2	0.0247392	11	73646178	73662819	+	4933	PLEKHB1
ENSG00000021355	1164	25.5488	1481	29.072	1429	27.9555	2106	45.4285	1705	31.4612	1612	32.2819	6	2832332	2841959	-	3047	SERPINB1
ENSG00000021461	0	0	1	0.0227597	0	0	2	0.0500204	1	0.0213943	0	0	7	99828013	99866093	+	2628	CYP3A43
ENSG00000021488	40	1.0297	39	0.897878	39	0.894814	47	1.18905	29	0.627598	25	0.587175	19	32830509	32869767	-	2598	SLC7A9
ENSG00000021574	335	2.36135	344	2.16858	412	2.58839	142	0.983686	351	2.07996	337	2.16731	2	32063556	32157637	+	9488	SPAST
ENSG00000021645	0	0	3	0.0115513	0	0	0	0	0	0	0	0	14	78170373	79868291	+	15534	NRXN3
ENSG00000021762	347	3.10545	397	3.17751	364	2.90344	418	3.67641	416	3.12983	335	2.73537	11	3087107	3166739	-	7473	OSBPL5
ENSG00000021776	328	1.63326	401	1.78578	376	1.66873	232	1.13533	486	2.03447	466	2.11711	15	34851782	34969742	-	13431	AQR
ENSG00000021826	6	0.0364199	7	0.0380003	5	0.0270504	6	0.0357924	2	0.0102059	3	0.0166144	2	210477682	210679107	+	11018	CPS1
ENSG00000021852	0	0	0	0	0	0	0	0	0	0	0	0	1	56929207	56974383	-	3931	C8B
ENSG00000022267	788	8.99022	855	8.72393	751	7.63662	526	5.8977	218	2.0909	228	2.37332	X	136146702	136211359	+	5862	FHL1
ENSG00000022277	1404	23.1106	1484	21.8464	1459	21.405	1552	25.1066	1771	24.5072	1608	24.1494	20	56468585	56519449	+	4063	RTF2
ENSG00000022355	0	0	0	0	0	0	0	0	0	0	0	0	5	161847063	161899981	+	8420	GABRA1
ENSG00000022556	0	0	1	0.0094745	3	0.0283265	2	0.0208227	3	0.0267183	2	0.0193313	19	54953130	55001142	+	6313	NLRP2
ENSG00000022567	5	0.038847	7	0.0486394	5	0.0346238	3	0.0229067	3	0.0195948	2	0.0141773	8	141207166	141308305	-	8608	SLC45A4
ENSG00000022840	6374	72.252	6927	70.2239	7100	71.7321	4652	51.8239	6286	59.9025	5586	57.7717	12	120533480	120577588	+	5900	RNF10
ENSG00000022976	127	1.51808	139	1.48596	150	1.59808	139	1.63289	135	1.35661	122	1.33053	14	102317377	102342702	+	5595	ZNF839
ENSG00000023041	455	3.28973	542	3.50469	489	3.15119	341	2.42301	551	3.34913	522	3.44346	10	112424428	112447572	-	9250	ZDHHC6
ENSG00000023171	700	3.13524	861	3.44887	807	3.22153	1240	5.45816	662	2.49266	614	2.50909	11	123358428	123627774	+	14932	GRAMD1B
ENSG00000023191	1462	13.2597	1738	14.0974	1693	13.6855	1771	15.7855	2204	16.8047	1978	16.3678	11	494512	507300	-	7374	RNH1
ENSG00000023228	1529	8.39971	1601	7.86593	1685	8.25038	1242	6.7055	1640	7.57414	1563	7.83416	2	206114817	206159509	-	12174	NDUFS1
ENSG00000023287	585	5.13914	574	4.5097	798	6.24819	453	3.91098	580	4.28346	799	6.40409	8	52622458	52745843	-	7613	RB1CC1
ENSG00000023318	1051	4.94581	1191	5.01243	1148	4.81497	591	2.73322	1126	4.45457	1015	4.3579	9	99979185	100099052	-	14212	ERP44
ENSG00000023330	2405	63.4243	2704	63.7749	2669	62.7345	2601	67.4115	2687	59.5719	2465	59.3109	3	52198086	52214327	+	2536	ALAS1
ENSG00000023445	113	1.00523	128	1.01836	144	1.14174	311	2.71895	28	0.209401	45	0.365239	11	102317450	102339403	+	7518	BIRC3
ENSG00000023516	271	1.82796	276	1.66498	306	1.83965	148	0.981096	218	1.23619	239	1.47086	13	42272152	42323261	+	9915	AKAP11
ENSG00000023572	445	4.79246	501	4.82545	465	4.46343	223	2.36024	695	6.2924	667	6.55391	1	193090866	193106114	-	6210	GLRX2
ENSG00000023608	158	4.07516	162	3.73684	182	4.18385	69	1.749	64	1.38771	92	2.16497	14	61762420	61796428	+	2593	SNAPC1
ENSG00000023697	873	20.7556	1061	22.5599	1161	24.602	597	13.9491	763	15.2503	810	17.5704	12	15911302	16037381	+	2813	DERA
ENSG00000023734	4710	142.212	5221	140.985	5108	137.463	3192	94.7179	6385	162.073	5657	155.84	12	15882387	15903478	+	2215	STRAP
ENSG00000023839	6700	57.1762	7351	56.1033	7738	58.8554	8154	68.3854	14520	104.169	13564	105.61	10	99782640	99852594	+	7837	ABCC2
ENSG00000023892	146	1.92743	137	1.61751	123	1.44726	117	1.51797	52	0.577113	47	0.566108	6	35297818	35321771	+	5066	DEF6
ENSG00000023902	1419	14.3161	1510	13.6245	1521	13.6769	834	8.26915	1278	10.8394	1293	11.9019	1	150149183	150164720	+	6629	PLEKHO1
ENSG00000023909	5500	67.7912	5917	65.225	6433	70.6709	4625	56.0241	10662	110.479	10825	121.735	1	93885199	93909456	-	5426	GCLM
ENSG00000024048	506	3.81348	562	3.78799	569	3.82208	324	2.39976	427	2.7054	461	3.16992	6	42564029	42693505	+	8874	UBR2
ENSG00000024422	3692	64.2345	4413	68.6661	3975	61.6397	3638	62.2045	3083	45.0934	2632	41.7801	19	47713422	47743134	+	3844	EHD2
ENSG00000024526	56	0.634354	61	0.617982	78	0.787509	110	1.22459	177	1.68558	219	2.26342	1	68474152	68497221	-	5904	DEPDC1
ENSG00000024862	655	35.1289	730	35.0145	681	32.5528	405	21.3467	366	16.502	311	15.2181	6	138773769	138793319	+	1247	CCDC28A
ENSG00000025039	2074	27.2242	2259	26.5194	2157	25.2356	795	10.2557	1952	21.5406	1814	21.725	6	89364616	89412273	-	5095	RRAGD
ENSG00000025156	278	6.89373	285	6.32057	276	6.10008	145	3.5337	212	4.41955	214	4.84172	6	122399551	122433119	+	2697	HSF2
ENSG00000025293	1112	8.88312	1203	8.59466	1310	9.32715	633	4.96955	1025	6.88363	976	7.11356	20	35771974	35950370	+	8372	PHF20
ENSG00000025423	12	0.353234	14	0.368563	12	0.314833	24	0.694297	5	0.123733	2	0.0537141	12	56752161	56787790	+	2272	HSD17B6
ENSG00000025434	405	5.97398	477	6.29258	471	6.19222	979	14.192	254	3.14974	214	2.88004	11	47248300	47269033	+	4534	NR1H3
ENSG00000025708	49	0.910298	77	1.27932	69	1.14249	62	1.13196	28	0.437299	33	0.559343	22	50525752	50530032	-	3600	TYMP
ENSG00000025770	332	4.97956	400	5.36555	393	5.25366	474	6.98688	600	7.56548	555	7.5949	22	50508224	50524780	+	4459	NCAPH2
ENSG00000025772	2193	74.3364	2575	78.0625	2520	76.1343	1225	40.8086	2751	78.3946	2485	76.8539	20	44942130	44960397	-	1973	TOMM34
ENSG00000025796	593	4.60833	591	4.10751	643	4.45366	419	3.20004	596	3.89375	650	4.6087	6	107867756	107958208	-	8606	SEC63
ENSG00000025800	2165	19.4171	2170	17.4055	2289	18.2974	1658	14.6138	2295	17.3038	2010	16.4474	1	32108056	32176563	+	7457	KPNA6
ENSG00000026025	37	0.478077	53	0.612454	63	0.725527	75	0.952379	50	0.543123	45	0.530499	10	17228241	17237593	+	5176	VIM
ENSG00000026036	8	0.05884	14	0.0920901	23	0.150774	21	0.151794	11	0.0680156	18	0.12079	20	63659300	63698684	+	9093	RTEL1-TNFRSF6B
ENSG00000026103	7	0.0159708	8	0.0163238	8	0.0162681	1	0.00224224	6	0.0115084	4	0.00832657	10	88953813	89029605	+	29313	FAS
ENSG00000026297	596	2.04075	564	1.72713	593	1.80974	398	1.3393	221	0.636163	221	0.690418	6	166922113	166957191	-	19532	RNASET2
ENSG00000026508	4622	30.9362	5010	29.9901	4918	29.3389	5499	36.1721	5921	33.317	5387	32.8974	11	35138882	35232402	+	9992	CD44
ENSG00000026559	11	0.135858	16	0.176731	19	0.209152	12	0.145655	3	0.0311491	7	0.0788798	20	51003656	51023107	-	5415	KCNG1
ENSG00000026652	407	1.90976	475	1.99333	462	1.93216	254	1.17131	315	1.24259	281	1.203	6	161129967	161274061	-	14253	AGPAT4
ENSG00000026751	46	0.636548	52	0.643545	39	0.481011	1	0.0135996	14	0.162867	28	0.353515	1	160739057	160754821	+	4833	SLAMF7
ENSG00000026950	226	2.72877	270	2.91558	282	3.03476	265	3.14454	91	0.923704	87	0.958417	6	26402237	26415208	+	5539	BTN3A1
ENSG00000027001	214	4.22436	243	4.28998	237	4.16977	136	2.63839	182	3.0203	179	3.22386	13	23730189	23889400	-	3388	MIPEP
ENSG00000027075	8	0.0598002	6	0.0401112	17	0.113261	6	0.0440775	14	0.0879779	5	0.0341004	14	61187559	61550976	+	8947	PRKCH
ENSG00000027644	0	0	0	0	1	0.0114631	2	0.0252795	0	0	2	0.0234689	1	156840063	156859117	-	5200	INSRR
ENSG00000027697	1239	23.3483	1269	21.3869	1359	22.8255	2100	38.8916	1193	18.8998	1215	20.8899	6	137197483	137219449	-	3549	IFNGR1
ENSG00000027847	304	4.16794	369	4.52456	333	4.0692	264	3.55717	321	3.69987	264	3.30239	5	177600132	177610330	+	4878	B4GALT7
ENSG00000027869	54	1.44574	54	1.29298	62	1.47947	118	3.10479	48	1.08037	54	1.31907	1	156806243	156816848	-	2498	SH2D2A
ENSG00000028116	121	2.29181	108	1.82944	147	2.48157	111	2.06618	241	3.83744	238	4.11288	2	57907629	58159920	+	3531	VRK2
ENSG00000028137	388	6.86847	482	7.63092	449	7.08421	433	7.53301	263	3.91396	246	3.97319	1	12166991	12209228	+	3778	TNFRSF1B
ENSG00000028203	944	7.20212	1072	7.31451	1213	8.24834	712	5.33852	923	5.92002	1030	7.16972	12	95217746	95302799	+	8766	VEZT
ENSG00000028277	18	0.132697	19	0.125269	14	0.0919882	16	0.11592	15	0.0929632	7	0.0470827	19	42086110	42196585	-	9072	POU2F2
ENSG00000028310	964	6.75164	1133	7.09682	1051	6.56073	1349	9.28532	1393	8.20193	1250	7.98764	5	850291	892801	-	9549	BRD9
ENSG00000028528	1235	8.4376	1457	8.90253	1426	8.68337	1032	6.92922	1489	8.55223	1390	8.66449	15	64094123	64146090	+	9789	SNX1
ENSG00000028839	199	2.64119	234	2.77756	232	2.74442	95	1.23914	170	1.89683	191	2.31289	6	133952170	133990432	+	5039	TBPL1
ENSG00000029153	520	4.96745	568	4.85267	671	5.71307	233	2.18745	496	3.98331	526	4.5845	12	27332836	27425289	+	7001	ARNTL2
ENSG00000029363	414	2.90443	404	2.5348	518	3.23897	337	2.3235	730	4.30543	938	6.00399	6	136256627	136289851	-	9533	BCLAF1
ENSG00000029364	1545	14.4758	1753	14.6892	1727	14.4219	1302	11.9888	1910	15.0446	1679	14.3529	14	69398015	69462390	+	7138	SLC39A9
ENSG00000029534	123	0.748101	157	0.853998	147	0.796874	191	1.14167	140	0.71584	110	0.610414	8	41653220	41896741	-	10996	ANK1
ENSG00000029559	3	0.127551	1	0.0380245	1	0.0378947	3	0.125353	7	0.250203	1	0.0387916	4	87799554	87812435	+	1573	IBSP
ENSG00000029639	124	2.01727	137	1.99327	133	1.92846	152	2.43018	103	1.40868	115	1.70693	6	155256134	155314493	-	4111	TFB1M
ENSG00000029725	320	3.03177	416	3.52486	403	3.40306	185	1.72255	476	3.79129	508	4.39124	17	5282265	5386340	+	7059	RABEP1
ENSG00000029993	2043	34.909	2398	36.6455	2358	35.9112	1895	31.8223	2978	42.7786	2842	44.3067	X	150980509	150990771	+	3914	HMGB3
ENSG00000030066	1036	8.07914	1191	8.30652	1132	7.86808	629	4.82068	1185	7.76884	1126	8.01162	11	47778087	47848555	-	8576	NUP160
ENSG00000030110	923	27.9066	1066	28.8247	1056	28.4568	693	20.5916	672	17.0808	664	18.3168	6	33572547	33580293	-	2212	BAK1
ENSG00000030304	2	0.014577	7	0.0456286	2	0.0129922	3	0.0214887	3	0.0183819	6	0.0398992	9	110668779	110806558	+	9176	MUSK
ENSG00000030419	24	0.131103	37	0.180762	34	0.165538	34	0.18253	2	0.0091847	15	0.0747601	2	212999691	213152427	-	12243	IKZF2
ENSG00000030582	8940	169.665	10662	180.965	10024	169.556	5488	102.358	6435	102.668	5486	94.9919	17	44345246	44353106	+	3524	GRN
ENSG00000031003	186	1.82719	201	1.76591	215	1.88246	122	1.17783	243	2.00683	272	2.4379	5	137937960	138051961	-	6808	FAM13B
ENSG00000031081	9	0.0642107	6	0.0382841	12	0.0763068	6	0.0420697	16	0.0959661	6	0.0390565	3	119294383	119420714	+	9374	ARHGAP31
ENSG00000031691	67	2.57375	80	2.74842	71	2.4309	80	3.02019	70	2.26059	94	3.29455	6	49463370	49493107	+	1741	CENPQ
ENSG00000031698	4137	71.8833	4728	73.472	4693	72.6791	3281	56.0275	3327	48.599	2990	47.4012	1	109213918	109238182	+	3849	SARS1
ENSG00000031823	805	7.23138	953	7.65632	889	7.11777	861	7.60118	968	7.31027	911	7.46655	19	5916139	5978142	-	7445	RANBP3
ENSG00000032219	82	0.736217	95	0.762812	104	0.832228	94	0.829416	83	0.626474	106	0.868309	14	58298504	58373887	+	7449	ARID4A
ENSG00000032389	223	2.60598	255	2.66507	248	2.58306	237	2.72187	276	2.71149	265	2.82546	2	3188925	3377830	-	5723	EIPR1
ENSG00000032444	1272	11.8796	1442	12.0444	1314	10.9378	1441	13.2261	1122	8.80931	947	8.06943	19	7534004	7561764	+	7161	PNPLA6
ENSG00000032742	67	0.740766	81	0.800928	87	0.85732	35	0.380301	45	0.418265	64	0.645599	13	20567138	20691444	+	6049	IFT88
ENSG00000033011	348	2.18801	343	1.92871	352	1.97256	387	2.3913	707	3.737	648	3.71725	16	5033702	5087379	+	10637	ALG1
ENSG00000033030	886	6.49368	993	6.50891	1153	7.53188	649	4.67471	917	5.65014	806	5.38975	12	122471599	122501073	-	9125	ZCCHC8
ENSG00000033050	212	2.74881	219	2.53954	202	2.33441	236	3.00728	417	4.54546	391	4.62553	7	151211484	151227205	-	5158	ABCF2
ENSG00000033100	1140	11.7332	1324	12.1871	1414	12.9711	1448	14.6464	1793	15.514	1637	15.3722	7	151232483	151240979	+	6498	CHPF2
ENSG00000033122	4	0.00890444	4	0.00796359	11	0.0218251	1	0.00218776	5	0.00935728	10	0.0203106	1	69567922	70151945	+	30043	LRRC7
ENSG00000033170	634	6.07817	691	5.92466	759	6.48548	282	2.65696	744	5.99638	718	6.28036	14	65410592	65744121	+	6976	FUT8
ENSG00000033178	346	2.02841	389	2.03954	469	2.45059	319	1.83791	445	2.19317	495	2.64766	4	67612652	67701155	-	11408	UBA6
ENSG00000033327	1483	14.6394	1609	14.2049	1648	14.4996	1011	9.80809	1089	9.03736	1017	9.15963	11	78215293	78418348	-	6775	GAB2
ENSG00000033627	1659	8.5757	1838	8.49709	1934	8.91038	1146	5.82184	2335	10.1471	2050	9.66837	17	42458844	42522582	+	12938	ATP6V0A1
ENSG00000033800	195	1.22489	248	1.39321	262	1.46683	203	1.25317	272	1.43636	290	1.66202	15	68054309	68198603	+	10647	PIAS1
ENSG00000033867	1624	11.2949	1482	9.21819	1762	10.9224	962	6.57542	1148	6.71228	1141	7.24032	3	27372721	27484420	-	9616	SLC4A7
ENSG00000034053	0	0	0	0	0	0	0	0	0	0	0	0	15	28884483	29118315	+	6869	APBA2
ENSG00000034152	1935	34.2811	2267	35.9192	2160	34.107	1856	32.315	3262	48.5836	2822	45.6149	17	21284672	21315232	+	3775	MAP2K3
ENSG00000034239	0	0	0	0	0	0	0	0	0	0	0	0	8	48710789	48735311	-	5822	CLXN
ENSG00000034510	12528	1817.49	13998	1816.17	13737	1776.23	17332	2471.1	12935	1577.57	12481	1652.02	2	84905656	84906671	+	461	TMSB10
ENSG00000034533	88	1.71735	133	2.32129	126	2.19161	109	2.09052	144	2.3625	180	3.20498	3	131013875	131027649	-	3427	ASTE1
ENSG00000034677	481	5.49706	512	5.23308	601	6.12177	237	2.66187	460	4.41953	392	4.08741	8	100257060	100336218	-	5852	RNF19A
ENSG00000034693	169	3.99384	168	3.55071	199	4.19154	113	2.62443	193	3.83437	171	3.68703	6	143450805	143490616	+	2830	PEX3
ENSG00000034713	1301	28.9069	1488	29.5684	1420	28.1209	810	17.6873	1024	19.1274	1100	22.2994	16	75566375	75577881	+	3010	GABARAPL2
ENSG00000034971	0	0	0	0	0	0	0	0	0	0	0	0	1	171635417	171652688	-	2104	MYOC
ENSG00000035115	29	0.174227	45	0.241786	33	0.176705	27	0.159416	21	0.106064	22	0.120591	2	217730	266398	-	11132	SH3YL1
ENSG00000035141	1276	27.6532	1429	27.6967	1399	27.0227	1429	30.4354	2007	36.5657	2000	39.5458	2	70295975	70302090	-	3086	FAM136A
ENSG00000035403	3738	25.0194	4313	25.8178	4218	25.1629	2631	17.3066	4670	26.2777	4192	25.5997	10	73995193	74121363	+	9992	VCL
ENSG00000035499	210	3.69012	218	3.42594	196	3.06969	249	4.30005	443	6.54422	411	6.5893	5	60596912	60700190	-	3806	DEPDC1B
ENSG00000035664	674	3.29965	805	3.52456	771	3.36418	899	4.32534	591	2.43236	533	2.38074	15	63907036	64072033	-	13661	DAPK2
ENSG00000035681	1163	12.6062	1262	12.2339	1197	11.5642	707	7.53142	1777	16.1929	1480	14.6367	8	58583508	58659853	-	6170	NSMAF
ENSG00000035687	664	12.9055	718	12.4805	727	12.5938	576	11.0022	1175	19.1989	1134	20.1092	1	244408494	244451909	-	3441	ADSS2
ENSG00000035720	1	0.0342794	0	0	1	0.0305527	4	0.134755	1	0.0288181	0	0	4	67558727	67607337	+	1951	STAP1
ENSG00000035862	9353	111.046	9822	104.292	9903	104.793	6514	76.0065	7051	70.3775	6197	67.1287	17	78852977	78925387	-	5633	TIMP2
ENSG00000035928	443	4.41344	436	3.88474	456	4.04907	345	3.37789	298	2.49587	411	3.73587	4	39287456	39366375	-	6713	RFC1
ENSG00000036054	310	4.00551	360	4.16007	387	4.45681	266	3.37777	339	3.68238	348	4.10253	3	100260992	100325251	+	5176	TBC1D23
ENSG00000036257	342	1.98806	369	1.91837	432	2.23823	313	1.78814	649	3.17162	590	3.12919	2	224470150	224585397	-	11505	CUL3
ENSG00000036448	11	0.104262	9	0.0762915	12	0.101375	3	0.0279451	8	0.0637462	3	0.0259435	8	2045046	2165552	+	7056	MYOM2
ENSG00000036473	0	0	0	0	0	0	0	0	0	0	0	0	X	38352586	38421446	+	1683	OTC
ENSG00000036530	6	0.0428803	4	0.0255664	4	0.0254791	0	0	5	0.0300407	1	0.00652054	14	99684298	99727301	+	9358	CYP46A1
ENSG00000036549	214	1.58882	236	1.56702	280	1.85284	195	1.42282	293	1.82878	344	2.33022	1	77562416	77683419	-	9008	ZZZ3
ENSG00000036565	0	0	0	0	0	0	0	0	0	0	0	0	8	20144855	20183206	-	3910	SLC18A1
ENSG00000036672	72	1.06462	71	0.93891	63	0.830273	34	0.494077	62	0.770704	60	0.809452	11	119355215	119381711	-	4523	USP2
ENSG00000036828	0	0	1	0.00497608	0	0	0	0	0	0	0	0	3	122183668	122291629	+	12020	CASR
ENSG00000037042	392	9.38653	473	10.1294	496	10.5857	306	7.20101	231	4.65012	265	5.7895	17	42659284	42667006	+	2793	TUBG2
ENSG00000037241	457	26.2575	476	24.4594	420	21.5082	377	21.2878	557	26.9045	581	30.4572	5	172958729	172969771	+	1164	RPL26L1
ENSG00000037280	0	0	0	0	0	0	3	0.0222752	0	0	0	0	5	180601506	180649624	-	8852	FLT4
ENSG00000037474	1166	14.1629	1198	13.0141	1332	14.4203	1133	13.525	1929	19.6978	1767	19.5824	5	6599239	6633291	-	5506	NSUN2
ENSG00000037637	854	6.33974	939	6.2342	940	6.21954	520	3.79376	834	5.2049	668	4.52446	1	16246840	16352480	-	9009	FBXO42
ENSG00000037749	397	2.61354	439	2.58467	479	2.81055	189	1.22279	433	2.3964	443	2.66084	5	154038959	154220478	+	10159	MFAP3
ENSG00000037757	187	3.6083	199	3.43413	199	3.42241	162	3.07206	213	3.45521	229	4.03156	19	13764522	13774282	+	3466	MRI1
ENSG00000037897	236	8.10655	232	7.12712	290	8.87849	230	7.76434	507	14.6408	450	14.1031	12	57768471	57772119	-	1947	METTL1
ENSG00000037965	63	1.74323	45	1.1136	76	1.87432	33	0.897387	40	0.930478	42	1.06033	12	54008985	54012769	+	2417	HOXC8
ENSG00000038002	373	9.57616	430	9.87308	404	9.24444	210	5.29852	343	7.40302	321	7.51906	4	177430774	177442437	-	2605	AGA
ENSG00000038210	529	9.60082	540	8.76493	567	9.17176	319	5.68979	577	8.80362	568	9.4054	4	25160663	25279204	+	3685	PI4K2B
ENSG00000038219	335	1.41246	297	1.11993	412	1.54827	279	1.15608	287	1.01729	325	1.25024	4	13568738	13627725	-	15862	BOD1L1
ENSG00000038274	1575	12.1074	1807	12.4231	1865	12.7781	1074	8.11386	1444	9.33191	1349	9.46148	5	163503114	163519558	+	8700	MAT2B
ENSG00000038295	0	0	0	0	0	0	0	0	0	0	0	0	4	165873237	166104457	+	8105	TLL1
ENSG00000038358	610	6.64434	776	7.55937	736	7.14524	587	6.28366	799	7.31646	757	7.52305	16	67873052	67884499	+	6140	EDC4
ENSG00000038382	2765	9.28456	2978	8.9432	3075	9.20298	2576	8.50089	4206	11.8732	3655	11.1977	5	14143342	14532128	+	19917	TRIO
ENSG00000038427	1509	6.87563	1531	6.23879	1692	6.87133	881	3.94504	771	2.95332	827	3.43799	5	83471618	83582303	+	14678	VCAN
ENSG00000038532	988	5.2659	1104	5.26243	1133	5.38223	614	3.21615	1150	5.15283	974	4.73643	16	10944539	11182186	+	12548	CLEC16A
ENSG00000038945	12	0.102733	20	0.15313	20	0.152607	22	0.185099	6	0.0431829	12	0.0937315	8	16107878	16567490	-	7812	MSR1
ENSG00000039068	762	8.3874	853	8.39698	843	8.27022	1022	11.0554	200	1.8507	196	1.96836	16	68737292	68835537	+	6076	CDH1
ENSG00000039123	244	2.57106	236	2.224	299	2.80808	150	1.55334	341	3.02071	371	3.56674	5	55307989	55425579	+	6347	MTREX
ENSG00000039139	13	0.0349898	34	0.0818426	29	0.0695687	32	0.084645	49	0.110873	56	0.137519	5	13690328	14011818	-	24848	DNAH5
ENSG00000039319	167	0.721033	184	0.710491	190	0.731155	98	0.415831	176	0.638828	243	0.957241	5	80408013	80483379	+	15490	ZFYVE16
ENSG00000039523	867	8.61705	1006	8.9421	1019	9.02674	897	8.76162	714	5.96582	575	5.21415	16	67518418	67546788	+	6729	RIPOR1
ENSG00000039537	1	0.0121026	0	0	0	0	2	0.0237882	1	0.0101745	0	0	5	41142116	41261438	-	5526	C6
ENSG00000039560	666	5.87541	700	5.52285	854	6.71488	407	3.52867	702	5.20635	712	5.73086	5	34656328	34832612	+	7581	RAI14
ENSG00000039600	0	0	0	0	0	0	0	0	0	0	0	0	5	157625679	157671480	-	3489	SOX30
ENSG00000039650	798	11.7425	959	12.6205	882	11.5676	1246	18.0188	1120	13.855	1048	14.07	19	49859882	49878351	-	4545	PNKP
ENSG00000039987	4	0.101102	0	0	3	0.0675832	1	0.0248401	2	0.0424975	1	0.0230609	19	12751702	12758458	+	2646	BEST2
ENSG00000040199	339	1.81478	352	1.68526	368	1.75585	246	1.29423	488	2.19622	464	2.2663	16	71637835	71724701	-	12493	PHLPP2
ENSG00000040275	117	1.63871	120	1.50314	147	1.83506	107	1.47283	228	2.68463	265	3.38641	5	169583636	169604778	+	4775	SPDL1
ENSG00000040341	772	5.75978	824	5.49816	898	5.97147	285	2.08971	546	3.42463	565	3.84603	8	73420369	73747708	-	8964	STAU2
ENSG00000040487	375	9.33717	460	10.2434	432	9.58705	241	5.89731	685	14.3386	605	13.7441	1	19312326	19329300	+	2686	SLC66A1
ENSG00000040531	717	9.68929	869	10.5025	849	10.2258	568	7.54351	1032	11.7242	960	11.8364	17	3636459	3663103	+	4949	CTNS
ENSG00000040608	37	0.791595	47	0.899292	44	0.839017	10	0.210259	42	0.755411	34	0.663676	22	20241415	20283246	-	3126	RTN4R
ENSG00000040633	1259	30.8089	1575	34.4693	1415	30.862	1754	42.1825	1859	38.2439	1759	39.2729	17	7235029	7239722	-	2733	PHF23
ENSG00000040731	0	0	0	0	0	0	0	0	0	0	0	0	5	24487100	24644978	-	3660	CDH10
ENSG00000040933	898	4.5536	1010	4.58038	1000	4.51955	617	3.07479	904	3.85371	772	3.57167	2	98444854	98594392	+	13189	INPP4A
ENSG00000041353	452	4.22551	468	3.91281	506	4.21608	152	1.39649	514	4.03959	602	5.13469	18	54717860	54895516	+	7154	RAB27B
ENSG00000041357	1636	15.644	1810	15.4791	1999	17.037	982	9.22845	1932	15.5312	2067	18.0336	15	78540405	78552417	+	6994	PSMA4
ENSG00000041515	1	0.0075861	0	0	3	0.0202841	0	0	2	0.012755	0	0	13	108596152	109208005	+	8816	MYO16
ENSG00000041802	1207	16.8138	1342	16.7191	1356	16.8359	801	10.9659	1718	20.1194	1689	21.4667	3	194640791	194672463	-	4801	LSG1
ENSG00000041880	123	2.57227	122	2.28178	122	2.27399	270	5.54917	171	3.00636	114	2.17517	3	51942345	51948867	+	3198	PARP3
ENSG00000041982	4	0.0278982	0	0	5	0.0310816	4	0.0274176	6	0.0351804	6	0.0381807	9	115019575	115118207	-	9589	TNC
ENSG00000041988	223	3.66708	266	3.91201	245	3.59086	204	3.29685	212	2.93079	192	2.88067	1	6624868	6635586	+	4067	THAP3
ENSG00000042062	8	0.0888315	12	0.119168	7	0.0692775	18	0.196428	8	0.0746792	13	0.131703	20	50586108	50691542	-	6023	RIPOR3
ENSG00000042088	259	2.78349	299	2.87385	332	3.18013	285	3.01015	398	3.59589	373	3.65743	14	89954939	90044764	+	6223	TDP1
ENSG00000042286	856	11.1487	1034	12.044	1066	12.3744	962	12.3134	1331	14.5734	1241	14.7468	10	70098223	70132934	-	5135	AIFM2
ENSG00000042317	107	1.04134	136	1.18372	135	1.171	57	0.545173	76	0.621804	74	0.657075	14	88384924	88470350	+	6872	SPATA7
ENSG00000042429	93	0.374458	110	0.396109	115	0.412701	63	0.249295	117	0.39604	77	0.28287	11	93784227	93814963	+	16610	MED17
ENSG00000042445	1697	28.0301	1950	28.8057	1985	29.2227	1527	24.7876	1540	21.3843	1324	19.9529	2	85341955	85354531	-	4049	RETSAT
ENSG00000042493	3735	103.263	4546	112.405	4201	103.52	6619	179.845	5120	119.003	4570	115.278	2	85394753	85418432	-	2419	CAPG
ENSG00000042753	3795	162.905	4240	162.776	4166	159.389	3622	152.8	4342	156.691	3815	149.415	19	46838136	46850846	-	1558	AP2S1
ENSG00000042781	2	0.00648273	2	0.00579775	4	0.0115559	2	0.00637104	1	0.00272496	5	0.0147868	1	215622891	216423448	-	20633	USH2A
ENSG00000042813	0	0	0	0	0	0	0	0	0	0	0	0	7	49850421	50121329	-	2625	ZPBP
ENSG00000042832	1	0.00600782	1	0.00537303	0	0	0	0	2	0.0101014	1	0.00548142	8	132866958	133134903	+	11132	TG
ENSG00000042980	261	1.86072	320	2.04029	304	1.93166	334	2.34013	107	0.641294	119	0.774042	8	24294069	24359014	+	9381	ADAM28
ENSG00000043039	0	0	1	0.0159415	0	0	0	0	1	0.0149851	1	0.0162631	11	129375848	129452279	+	3752	BARX2
ENSG00000043093	382	3.07545	464	3.34092	489	3.50891	244	1.93058	466	3.15402	474	3.48177	3	182938074	182985953	-	8307	DCUN1D1
ENSG00000043143	1752	10.5646	1959	10.5647	1903	10.2276	2615	15.4969	3159	16.0141	2533	13.9358	5	134524312	134583230	+	11091	JADE2
ENSG00000043355	241	4.89904	316	5.74491	294	5.3267	205	4.09544	208	3.5546	158	2.93041	13	99981784	99986765	+	3290	ZIC2
ENSG00000043462	0	0	0	0	0	0	0	0	0	0	0	0	5	170246233	170297815	-	6823	LCP2
ENSG00000043514	310	3.1735	346	3.16778	315	2.87412	244	2.45482	286	2.46137	262	2.44712	1	39838110	39883511	-	6533	TRIT1
ENSG00000043591	78	1.71654	90	1.77135	93	1.82414	34	0.735345	29	0.536525	33	0.662597	10	114043866	114046904	+	3039	ADRB1
ENSG00000044012	0	0	0	0	0	0	0	0	0	0	0	0	1	42153410	42155820	+	604	GUCA2B
ENSG00000044090	182	1.54604	215	1.63339	235	1.77924	360	3.00542	207	1.47827	197	1.52684	6	43037617	43053943	-	7873	CUL7
ENSG00000044115	10068	76.2558	11336	76.7876	11386	76.863	5792	43.1132	9836	62.6297	8941	61.7863	5	138610967	138935034	+	8830	CTNNA1
ENSG00000044446	396	3.09864	492	3.44305	458	3.19418	523	4.02189	396	2.60498	313	2.23459	X	18892298	18984114	-	8547	PHKA2
ENSG00000044459	70	0.423132	66	0.356799	72	0.387907	55	0.326733	88	0.447191	70	0.386058	9	17134982	17503923	+	11064	CNTLN
ENSG00000044524	0	0	0	0	0	0	0	0	0	0	0	0	3	89107621	89482134	+	6577	EPHA3
ENSG00000044574	17001	174.121	18941	173.493	19037	173.777	4927	49.5921	11753	101.195	10688	99.8734	9	125234853	125241382	-	6530	HSPA5
ENSG00000046604	3821	26.9221	4332	27.2975	4315	27.0976	1549	10.726	2476	14.6661	2715	17.4533	18	31498177	31549008	+	9492	DSG2
ENSG00000046647	83	1.38739	103	1.53979	89	1.32595	93	1.52777	86	1.20852	68	1.03707	X	14006726	14029893	-	4001	GEMIN8
ENSG00000046651	139	0.597826	126	0.484654	152	0.582667	142	0.600206	173	0.625516	180	0.706332	X	13734743	13777955	+	15550	OFD1
ENSG00000046653	0	0	0	0	0	0	0	0	0	0	0	0	X	13770939	13938638	-	5767	GPM6B
ENSG00000046774	77	2.58259	90	2.69966	75	2.24204	69	2.2744	121	3.4118	109	3.33555	X	142202342	142205290	-	1994	MAGEC2
ENSG00000046889	0	0	0	0	0	0	0	0	0	0	0	0	8	67952046	68237032	+	12132	PREX2
ENSG00000047056	336	2.79877	396	2.95003	338	2.50936	302	2.47223	548	3.83744	483	3.67073	10	1049538	1160991	+	8029	WDR37
ENSG00000047188	221	1.36791	281	1.55551	280	1.54469	154	0.936782	310	1.61309	321	1.81279	5	113513694	113595285	+	10805	YTHDC2
ENSG00000047230	398	4.81249	424	4.58516	424	4.56951	279	3.31546	359	3.64933	321	3.54134	X	16587999	16712936	-	5531	CTPS2
ENSG00000047249	2116	27.7265	2471	28.957	2467	28.8115	1086	13.985	2316	25.5124	2260	27.0187	8	53715543	53843558	-	5104	ATP6V1H
ENSG00000047315	1287	14.611	1456	14.7831	1461	14.7832	894	9.9745	1657	15.8145	1536	15.9099	4	56977722	57031158	+	5891	POLR2B
ENSG00000047346	407	2.76399	416	2.52661	453	2.74194	231	1.54172	639	3.64817	606	3.75484	15	52581317	52709817	-	9848	FAM214A
ENSG00000047365	2	0.0107635	6	0.0288787	4	0.0191867	4	0.0211561	13	0.0588166	8	0.0392817	4	35948221	36244514	-	12427	ARAP2
ENSG00000047410	303	1.64084	353	1.70962	374	1.80514	426	2.26718	465	2.11694	632	3.1226	1	186311652	186375693	-	12350	TPR
ENSG00000047457	820	7.75464	795	6.72383	1004	8.4625	1431	13.2996	308	2.44868	325	2.80419	3	149162410	149221829	-	7072	CP
ENSG00000047578	997	6.8325	1148	7.03605	1119	6.8349	801	5.39473	909	5.23699	798	4.98958	16	27550133	27780344	+	9759	KATNIP
ENSG00000047579	283	6.21365	309	6.06765	374	7.31895	366	7.89758	377	6.9588	368	7.37198	6	15522807	15663058	-	3046	DTNBP1
ENSG00000047597	28	0.361928	43	0.497089	39	0.449309	33	0.419209	19	0.206467	24	0.283042	X	37685791	37732130	+	5174	XK
ENSG00000047617	0	0	0	0	0	0	0	0	0	0	0	0	12	5531869	5946232	-	6064	ANO2
ENSG00000047621	138	1.87131	137	1.66146	172	2.0788	95	1.26603	182	2.07478	212	2.62289	12	4487735	4538508	-	4932	C12orf4
ENSG00000047634	487	5.92507	481	5.23373	513	5.56287	275	3.28814	552	5.64594	562	6.23846	X	17737449	17754988	+	5497	SCML1
ENSG00000047644	1794	16.1787	1997	16.1065	2058	16.5418	918	8.13609	1682	12.752	1398	11.5028	X	10015254	10144474	+	7416	WWC3
ENSG00000047648	2	0.0150408	2	0.0134516	4	0.0268114	3	0.0221726	4	0.0252892	3	0.0205845	X	11117651	11665920	-	8893	ARHGAP6
ENSG00000047662	4	0.0397439	2	0.0177723	5	0.044279	3	0.0292944	4	0.0334121	1	0.0090654	4	17629306	17781621	-	6731	FAM184B
ENSG00000047849	9467	42.2265	10734	42.819	10763	42.7881	11308	49.5691	10309	38.6564	8906	36.2436	3	47850690	48089272	-	14994	MAP4
ENSG00000047932	479	6.92201	493	6.37156	518	6.67181	234	3.32327	355	4.31278	425	5.60353	6	117560269	117602542	-	4628	GOPC
ENSG00000047936	8	0.0601836	12	0.0807368	10	0.067051	15	0.1109	5	0.0316221	8	0.0549104	6	117287353	117425942	-	8890	ROS1
ENSG00000048028	677	7.81583	700	7.22747	743	7.64526	372	4.22068	534	5.18275	579	6.09876	11	113797874	113875572	-	5793	USP28
ENSG00000048052	656	2.54054	628	2.17513	649	2.24019	201	0.765018	584	1.90138	597	2.10947	7	18086949	19002416	+	17269	HDAC9
ENSG00000048140	1087	13.9401	1326	15.2083	1335	15.2593	785	9.89368	1586	17.099	1367	15.9949	5	176647387	176659054	+	5215	TSPAN17
ENSG00000048162	273	6.50676	274	5.84057	317	6.73409	368	8.61991	495	9.91837	517	11.2427	5	176383946	176388927	-	2806	NOP16
ENSG00000048342	70	0.320917	71	0.291108	73	0.298287	115	0.518137	126	0.485621	136	0.568866	4	15469865	15601552	+	14588	CC2D2A
ENSG00000048392	925	11.4753	983	10.9063	1014	11.2118	370	4.51102	707	7.37349	779	8.81728	8	102204502	102238961	-	5391	RRM2B
ENSG00000048405	256	2.95547	325	3.35561	339	3.48822	141	1.59977	403	3.91133	464	4.88743	7	127346790	127431924	-	5793	ZNF800
ENSG00000048462	1	0.0658907	2	0.117857	1	0.0587274	3	0.194266	1	0.0553932	1	0.0601174	16	11965210	11968068	+	1015	TNFRSF17
ENSG00000048471	696	4.11964	733	3.88022	841	4.43673	409	2.37917	677	3.36877	602	3.25104	16	11976734	12574287	+	11299	SNX29
ENSG00000048540	5	0.0334328	4	0.0239202	8	0.0476771	22	0.14457	8	0.0449703	11	0.0671077	12	16548372	16610594	-	10002	LMO3
ENSG00000048544	1420	45.223	1656	47.1664	1635	46.4094	931	29.1389	1305	34.9393	1230	35.7398	6	42206807	42217861	-	2100	MRPS10
ENSG00000048545	0	0	0	0	0	0	0	0	0	0	0	0	6	42173364	42181338	+	2971	GUCA1A
ENSG00000048649	256	1.09898	238	0.913754	292	1.11725	190	0.801598	267	0.963595	263	1.03011	11	77660009	77820869	-	15579	RSF1
ENSG00000048707	1140	3.67113	1237	3.5626	1353	3.88338	933	2.95277	1019	2.75869	969	2.84705	1	12230030	12512047	+	20768	VPS13D
ENSG00000048740	0	0	0	0	0	0	0	0	0	0	0	0	10	10798397	11336675	+	11029	CELF2
ENSG00000048828	5457	50.367	5948	49.0981	6210	51.0858	4258	38.6234	7398	57.4036	6368	53.6255	9	93451685	93566112	+	7246	FAM120A
ENSG00000048991	603	5.10611	623	4.71805	672	5.07177	410	3.412	814	5.79469	761	5.87941	2	135531455	135725270	+	7898	R3HDM1
ENSG00000049089	13	0.20627	26	0.36895	14	0.197987	21	0.327465	7	0.0933734	13	0.188197	1	40300489	40317813	-	4215	COL9A2
ENSG00000049130	546	5.88493	636	6.13066	737	7.07999	585	6.19665	644	5.83535	716	7.04105	12	88492793	88580851	-	6205	KITLG
ENSG00000049167	159	0.401911	155	0.350402	191	0.430312	92	0.228546	158	0.335755	145	0.334409	5	60866454	60945073	-	26458	ERCC8
ENSG00000049192	22	0.171785	10	0.0698336	19	0.132231	13	0.0997605	14	0.0919017	5	0.0356212	5	65148738	65481920	-	8565	ADAMTS6
ENSG00000049239	1395	10.0082	1590	10.2019	1662	10.6274	2004	14.1296	1505	9.07716	1267	8.29343	1	9234774	9271337	+	9322	H6PD
ENSG00000049245	2179	53.3222	2545	55.6981	2545	55.508	1641	39.465	2446	50.3199	2174	48.5385	1	7771296	7781432	+	2733	VAMP3
ENSG00000049246	32	0.263303	29	0.213406	42	0.308016	122	0.986549	44	0.304363	31	0.232726	1	7784291	7845177	+	8128	PER3
ENSG00000049247	7	0.261101	4	0.133436	5	0.166225	11	0.403232	2	0.0627152	0	0	1	7843083	7853512	-	1793	UTS2
ENSG00000049249	21	0.221036	20	0.188267	25	0.234531	8	0.0827533	18	0.159275	10	0.0960327	1	7915871	7943165	-	6354	TNFRSF9
ENSG00000049283	59	0.876275	64	0.8501	66	0.873673	82	1.19689	55	0.686726	46	0.623336	17	50532682	50543750	+	4503	EPN3
ENSG00000049323	2775	25.2571	3045	24.7862	3072	24.9206	1797	16.0739	3136	23.9955	2742	22.7701	2	32946953	33399509	+	7348	LTBP1
ENSG00000049449	460	6.87933	404	5.40346	426	5.67826	389	5.71729	519	6.52512	492	6.7132	11	32091074	32105722	+	4472	RCN1
ENSG00000049540	5	0.0508818	2	0.0182022	11	0.0997705	5	0.0500052	6	0.0513306	6	0.0557083	7	74027789	74069907	+	6572	ELN
ENSG00000049541	829	25.0759	973	26.3218	1036	27.9305	1087	32.3135	1179	29.9811	1053	29.0607	7	74231499	74254458	-	2211	RFC2
ENSG00000049618	591	0.860541	564	0.734455	638	0.827984	532	0.761287	895	1.09557	853	1.13321	6	156776020	157210779	+	45931	ARID1B
ENSG00000049656	1992	20.3425	2386	21.7915	2264	20.6067	1747	17.5332	3021	25.9357	2637	24.5698	5	1317752	1345099	-	6549	CLPTM1L
ENSG00000049759	2012	3.94641	2458	4.31179	2270	3.96841	1457	2.80858	2065	3.40507	1710	3.06018	18	58044226	58401540	+	34097	NEDD4L
ENSG00000049768	3	0.0766083	6	0.137028	2	0.0455199	2	0.0501923	13	0.279081	3	0.069896	X	49250438	49264800	-	2619	FOXP3
ENSG00000049769	55	0.840189	55	0.751414	57	0.776079	36	0.540467	48	0.616436	53	0.738697	X	49269793	49301461	+	4378	PPP1R3F
ENSG00000049860	4340	57.8774	5013	59.7887	4770	56.6963	1814	23.7744	4486	50.2934	4259	51.8207	5	74640023	74722647	+	5015	HEXB
ENSG00000049883	144	0.794931	198	0.977538	149	0.733111	124	0.67273	134	0.621877	148	0.745426	5	72320367	72368395	+	12115	PTCD2
ENSG00000050030	0	0	0	0	0	0	0	0	0	0	0	0	X	74732856	74925472	-	12338	NEXMIF
ENSG00000050130	462	7.10302	497	6.83375	553	7.5778	359	5.42435	545	7.04417	626	8.78115	14	59484443	59505410	+	4350	JKAMP
ENSG00000050165	1164	6.51005	1313	6.56747	1218	6.0715	1737	9.54737	1037	4.87577	905	4.61803	11	11956207	12009769	-	11958	DKK3
ENSG00000050327	572	6.57525	624	6.41509	647	6.62884	528	5.9649	578	5.58569	468	4.90839	7	144355288	144380632	+	5818	ARHGEF5
ENSG00000050344	229	3.55922	236	3.28044	237	3.2831	177	2.70361	86	1.1237	77	1.09191	7	26152198	26187137	+	4303	NFE2L3
ENSG00000050393	428	4.72581	425	4.19685	461	4.53681	358	3.8848	611	5.67161	588	5.92361	6	13786557	13814568	-	6057	MCUR1
ENSG00000050405	4375	46.5102	4723	44.9045	5127	48.5792	2726	28.4806	2791	24.9438	2909	28.2157	12	50175788	50283520	-	6291	LIMA1
ENSG00000050426	1088	12.0631	1244	12.3353	1210	11.9572	1316	14.3396	1260	11.7444	1164	11.7749	12	51047962	51060424	+	6032	LETMD1
ENSG00000050438	2	0.00746418	2	0.0066755	0	0	1	0.00366779	1	0.00313751	1	0.00340509	12	51391317	51515763	+	17920	SLC4A8
ENSG00000050555	0	0	0	0	1	0.00666835	0	0	5	0.0314488	1	0.00682618	9	131009174	131094473	+	8939	LAMC3
ENSG00000050628	0	0	0	0	0	0	0	0	0	0	0	0	1	70852353	71047816	-	9510	PTGER3
ENSG00000050730	1	0.0178392	0	0	2	0.0317996	1	0.0175318	2	0.0299942	7	0.113933	4	121131408	121227466	-	3749	TNIP3
ENSG00000050748	1495	11.1652	1573	10.5064	1751	11.6554	863	6.33414	1266	7.9486	1171	7.97917	5	180233143	180292099	-	8955	MAPK9
ENSG00000050767	0	0	0	0	0	0	0	0	0	0	0	0	5	178237476	178590393	-	4359	COL23A1
ENSG00000050820	1591	11.567	1780	11.5737	1679	10.8797	1832	13.0896	2308	14.1065	2036	13.5053	16	75228181	75268053	-	9199	BCAR1
ENSG00000051009	569	8.05209	667	8.44159	592	7.46681	479	6.66169	694	8.25636	623	8.04379	11	6211345	6234711	-	4726	FHIP1B
ENSG00000051108	1697	22.4207	1839	21.7296	1798	21.1726	1244	16.1525	996	11.0627	899	10.8369	16	56932142	56944864	+	5062	HERPUD1
ENSG00000051128	161	3.14656	196	3.42585	175	3.04835	143	2.74662	146	2.39881	136	2.42508	19	18929201	18941261	-	3422	HOMER3
ENSG00000051180	190	4.1203	216	4.1892	219	4.23289	229	4.88049	320	5.83389	291	5.75765	15	40694774	40732340	+	3084	RAD51
ENSG00000051341	93	0.677164	123	0.800973	115	0.746321	194	1.38824	256	1.56705	284	1.88671	3	121431431	121545988	-	9185	POLQ
ENSG00000051382	1697	14.4744	1733	13.2196	1908	14.5049	726	6.08566	1446	10.3686	1372	10.677	3	138652698	138834928	-	7841	PIK3CB
ENSG00000051523	1774	28.5132	2129	30.6034	1921	27.5193	2289	36.1569	1882	25.4299	1641	24.0645	16	88643275	88651083	-	4161	CYBA
ENSG00000051596	339	6.5735	404	7.00616	422	7.29334	521	9.92858	572	9.3245	483	8.54516	5	175917873	176034680	-	3449	THOC3
ENSG00000051620	1609	10.3949	1844	10.6544	1791	10.3128	1162	7.37776	1133	6.15359	1095	6.45441	6	138403531	138422197	+	10352	HEBP2
ENSG00000051825	368	2.38854	391	2.26967	457	2.64373	453	2.88958	536	2.9247	614	3.63604	12	123152320	123244014	-	10304	MPHOSPH9
ENSG00000052126	513	1.39581	533	1.29699	649	1.57387	495	1.32363	444	1.0156	521	1.29337	12	19129733	19376400	+	24580	PLEKHA5
ENSG00000052344	9	0.202323	14	0.281471	12	0.240437	33	0.729071	1	0.0188989	1	0.0205107	16	31131433	31135727	-	2975	PRSS8
ENSG00000052723	249	2.8254	339	3.44018	334	3.37787	169	1.8846	258	2.46112	318	3.29218	1	114769479	114780685	-	5894	SIKE1
ENSG00000052749	709	5.55953	838	5.87676	773	5.40242	723	5.57164	1377	9.07734	1173	8.39202	10	97356358	97426076	-	8529	RRP12
ENSG00000052795	820	4.99416	893	4.86409	1021	5.54231	238	1.42455	797	4.08074	842	4.67882	4	158769026	158908050	+	10981	FNIP2
ENSG00000052802	1474	34.5651	1562	32.7585	1647	34.4232	2320	53.4664	3396	66.9485	3392	72.5726	4	165327667	165343164	+	2852	MSMO1
ENSG00000052841	1703	10.0828	1921	10.1717	1944	10.2584	1132	6.58665	1516	7.54566	1450	7.83267	11	43358920	43494933	+	11296	TTC17
ENSG00000052850	0	0	2	0.0208879	0	0	0	0	0	0	1	0.0106547	11	44260440	44310139	-	5727	ALX4
ENSG00000053108	36	0.358761	47	0.418893	40	0.355287	63	0.617015	26	0.217826	32	0.290957	5	133196455	133612541	-	6711	FSTL4
ENSG00000053254	1002	6.00796	1019	5.46431	1120	5.98542	557	3.28222	655	3.30167	527	2.88301	14	89124871	89619149	-	11154	FOXN3
ENSG00000053328	0	0	1	0.0155802	1	0.0155271	0	0	0	0	3	0.0476837	6	110243940	110358349	-	3839	METTL24
ENSG00000053371	365	13.7217	439	14.7598	488	16.3513	382	14.1133	501	15.8338	432	14.8175	1	19303965	19312144	-	1779	AKR7A2
ENSG00000053372	680	17.7925	831	19.4461	773	18.0271	1209	31.0891	1561	34.3372	1395	33.3027	1	19251805	19260128	+	2556	MRTO4
ENSG00000053438	6	0.301937	12	0.540068	9	0.403668	13	0.642926	14	0.592278	5	0.229568	20	37521206	37523690	+	1329	NNAT
ENSG00000053501	141	3.87904	177	4.35492	159	3.8987	292	7.89479	221	5.11129	228	5.7229	19	17215346	17219829	+	2431	USE1
ENSG00000053524	49	0.156918	53	0.151794	60	0.171256	17	0.053503	23	0.0619209	26	0.0759672	3	183178041	183428778	-	20884	MCF2L2
ENSG00000053702	39	0.926895	38	0.807703	48	1.01677	48	1.12114	36	0.719285	29	0.62884	12	2825348	2835544	-	2814	NRIP2
ENSG00000053747	4451	20.5466	5028	20.7577	5210	21.4356	2442	11.0785	6128	23.7812	5371	22.6211	18	23689453	23956222	+	14488	LAMA3
ENSG00000053770	228	1.17124	232	1.06587	269	1.23163	123	0.620969	214	0.924185	240	1.12486	14	57268924	57298742	+	13019	AP5M1
ENSG00000053900	212	1.90467	220	1.7677	209	1.67358	150	1.32443	212	1.60122	253	2.07387	4	25377263	25418498	+	7444	ANAPC4
ENSG00000053918	1	0.015131	4	0.054129	1	0.0134861	8	0.118963	9	0.114484	7	0.0966367	11	2444684	2849105	+	4420	KCNQ1
ENSG00000054116	1051	19.9291	1231	20.8759	1237	20.906	1045	19.4739	1404	22.3813	1377	23.8229	1	36136570	36156053	-	3527	TRAPPC3
ENSG00000054118	1635	23.1668	1970	24.9641	2081	26.2807	2086	29.0479	3181	37.8917	2757	35.6419	1	36224432	36305357	+	4720	THRAP3
ENSG00000054148	70	2.90418	95	3.52493	86	3.1801	385	15.6978	78	2.72052	67	2.53616	9	136848724	136851027	+	1612	PHPT1
ENSG00000054179	222	5.62392	267	6.04922	258	5.82536	447	11.1287	47	1.00096	44	1.01699	9	137048107	137054061	-	2640	ENTPD2
ENSG00000054219	0	0	0	0	1	0.00676983	0	0	0	0	0	0	2	159803355	159904756	-	8805	LY75
ENSG00000054267	187	1.12945	202	1.09113	265	1.42655	212	1.25838	277	1.40649	266	1.46583	1	235131634	235328219	-	11073	ARID4B
ENSG00000054277	54	0.969782	53	0.851252	58	0.928379	44	0.776579	50	0.754889	32	0.524333	1	241590102	241677376	-	3724	OPN3
ENSG00000054282	350	4.39911	373	4.19283	381	4.26814	157	1.93932	150	1.58497	156	1.78895	1	243256034	243500091	+	5321	SDCCAG8
ENSG00000054356	1	0.00812823	0	0	0	0	0	0	0	0	0	0	2	219289623	219309648	-	8228	PTPRN
ENSG00000054392	46	0.46297	40	0.360045	56	0.502343	52	0.514341	70	0.592278	54	0.495867	1	210328252	210676296	+	6645	HHAT
ENSG00000054523	1406	4.97129	1568	4.95829	1629	5.1336	970	3.37061	1590	4.72622	1394	4.497	1	10210570	10381603	+	18915	KIF1B
ENSG00000054598	328	5.50749	344	5.16583	387	5.79172	208	3.43238	302	4.26304	237	3.63082	6	1609915	1613897	+	3983	FOXC1
ENSG00000054611	556	6.99619	574	6.45953	595	6.673	632	7.8155	521	5.51134	514	5.90101	22	46762617	47175699	+	5315	TBC1D22A
ENSG00000054654	278	0.574566	326	0.60258	339	0.62447	287	0.582948	267	0.463916	293	0.552509	14	63761899	64226433	+	32359	SYNE2
ENSG00000054690	115	0.710297	164	0.905915	136	0.748683	73	0.443116	93	0.4829	87	0.490272	14	67533290	67589612	+	10828	PLEKHH1
ENSG00000054793	4328	35.8544	4657	34.5035	4503	33.2487	3757	30.5878	4842	33.7219	4091	30.9215	20	51596514	51768390	-	8073	ATP9A
ENSG00000054796	0	0	0	0	0	0	0	0	0	0	0	0	20	57329803	57343994	+	1823	SPO11
ENSG00000054803	0	0	0	0	0	0	0	0	0	0	0	0	20	55997357	56005519	-	3154	CBLN4
ENSG00000054938	5	0.107384	7	0.134453	4	0.0765682	2	0.0422138	0	0	3	0.0587854	11	74696429	74731426	-	3114	CHRDL2
ENSG00000054965	1146	9.71769	1302	9.87396	1294	9.77979	1510	12.5837	838	5.97386	720	5.57041	11	73400487	73598189	-	7887	FAM168A
ENSG00000054967	128	1.38363	120	1.16009	113	1.08869	89	0.945481	212	1.92654	147	1.44979	11	73376399	73397474	+	6187	RELT
ENSG00000054983	0	0	0	0	3	0.0265477	1	0.00975755	1	0.00834681	0	0	14	87837820	87993665	-	6736	GALC
ENSG00000055044	274	5.59709	270	4.93261	348	6.33589	255	5.11922	436	7.48739	520	9.6915	2	202265736	202303661	+	3274	NOP58
ENSG00000055070	3016	42.5363	3450	43.5161	3465	43.5561	2520	34.9286	3854	45.6954	3469	44.6385	1	16352575	16398145	+	4742	SZRD1
ENSG00000055118	3	0.0278392	0	0	1	0.0082709	2	0.0182397	0	0	1	0.00846666	7	150944961	150978321	-	7207	KCNH2
ENSG00000055130	840	13.5304	905	13.0372	929	13.3372	532	8.42165	1173	15.8841	1133	16.651	7	148697914	148801110	+	4152	CUL1
ENSG00000055147	160	1.64045	186	1.70552	171	1.56263	72	0.725484	134	1.155	108	1.01028	5	153990148	154038936	-	6523	FAM114A2
ENSG00000055163	4	0.0253234	2	0.0113238	3	0.0169278	0	0	7	0.0372557	3	0.0173284	5	157266079	157395595	+	10564	CYFIP2
ENSG00000055208	952	10.4221	963	9.42862	1148	11.2016	513	5.51938	785	7.22474	724	7.23161	6	149218641	149411613	+	6109	TAB2
ENSG00000055211	360	10.7006	397	10.5536	437	11.5773	241	7.04007	366	9.14579	364	9.87155	6	149566294	149591748	+	2250	GINM1
ENSG00000055332	1248	7.56298	1356	7.3492	1459	7.88044	732	4.35955	1124	5.72634	1167	6.45246	2	37099210	37157522	-	11036	EIF2AK2
ENSG00000055483	1834	13.2329	2134	13.7706	2007	12.9069	1703	12.076	2961	17.9609	2726	17.9457	17	78787381	78841441	-	9269	USP36
ENSG00000055609	866	1.08618	900	1.00955	961	1.0743	525	0.647136	871	0.918406	872	0.997876	7	152134922	152436644	-	53322	KMT2C
ENSG00000055732	0	0	0	0	0	0	0	0	0	0	0	0	1	85018082	85048500	-	6624	MCOLN3
ENSG00000055813	0	0	0	0	0	0	0	0	0	0	0	0	2	56183990	56386172	+	4114	CCDC85A
ENSG00000055917	850	8.14546	905	7.75617	977	8.34466	390	3.67294	640	5.15596	664	5.80552	2	20248691	20352234	-	6979	PUM2
ENSG00000055950	360	6.72903	425	7.10462	412	6.86379	445	8.17452	524	8.23405	444	7.57197	10	100969458	100987515	-	3578	MRPL43
ENSG00000055955	0	0	0	0	5	0.0639712	1	0.0141075	1	0.0120679	1	0.0130971	3	52812962	52830688	-	4659	ITIH4
ENSG00000055957	0	0	0	0	0	0	0	0	0	0	0	0	3	52777595	52792068	+	4541	ITIH1
ENSG00000056050	174	8.18351	195	8.20214	206	8.63525	128	5.91634	276	10.9127	276	11.8434	4	169729470	169757944	-	1422	HPF1
ENSG00000056097	1066	10.5292	1151	10.1675	1190	10.4761	576	5.59129	1154	9.58243	1175	10.5889	5	32354350	32444740	-	6771	ZFR
ENSG00000056277	197	2.8407	215	2.77268	235	3.02026	127	1.79976	251	3.04275	253	3.32856	X	130202707	130268899	-	4638	ZNF280C
ENSG00000056291	0	0	0	0	0	0	0	0	0	0	0	0	4	72031902	72148305	+	2499	NPFFR2
ENSG00000056487	0	0	0	0	0	0	0	0	0	0	0	0	22	44881162	45010005	-	6007	PHF21B
ENSG00000056558	56	0.836735	87	1.16258	69	0.918895	53	0.778267	41	0.515011	29	0.395343	9	120902393	120929173	-	4476	TRAF1
ENSG00000056586	875	5.0609	854	4.41753	965	4.97467	507	2.88191	920	4.47342	839	4.42749	9	122844556	122905359	-	11563	RC3H2
ENSG00000056736	50	1.09854	64	1.25756	61	1.19452	135	2.91495	43	0.794231	61	1.22279	3	53846568	53865794	+	3044	IL17RB
ENSG00000056972	527	2.78972	592	2.80268	594	2.80255	604	3.14224	331	1.47302	293	1.41512	6	111555381	111606906	-	12634	TRAF3IP2
ENSG00000056998	224	4.13723	276	4.55903	278	4.57639	248	4.50159	263	4.08366	238	4.01065	X	2828822	2882820	+	3621	GYG2
ENSG00000057019	9719	57.6239	10334	54.7963	10628	56.1629	2644	15.4062	7157	35.6734	6703	36.2599	3	98795941	98901695	-	11280	DCBLD2
ENSG00000057149	0	0	0	0	0	0	0	0	1	0.0329374	2	0.0714929	18	63655197	63661893	-	1707	SERPINB3
ENSG00000057252	2112	20.164	2265	19.3398	2377	20.2268	1350	12.6668	3052	24.4962	2782	24.2335	1	179293714	179358680	+	7005	SOAT1
ENSG00000057294	804	5.23724	999	5.81988	951	5.52133	491	3.14326	459	2.51358	465	2.7636	12	32790745	32896777	-	10267	PKP2
ENSG00000057468	0	0	0	0	2	0.0364577	2	0.0401999	2	0.0343879	1	0.0186603	1	75796882	75913242	+	3270	MSH4
ENSG00000057593	62	1.09147	92	1.44847	72	1.12972	83	1.43599	23	0.340394	20	0.321238	13	113105788	113120685	+	3799	F7
ENSG00000057608	2360	40.2845	2701	41.2337	2641	40.1801	1952	32.746	3412	48.9629	3381	52.6559	10	5765223	5842132	-	3918	GDI2
ENSG00000057657	223	2.20949	248	2.19756	215	1.89864	123	1.19769	226	1.88247	189	1.70854	6	105993463	106109939	+	6750	PRDM1
ENSG00000057663	263	3.11038	281	2.97212	344	3.62604	171	1.9875	334	3.32075	316	3.40974	6	106045423	106325791	-	5655	ATG5
ENSG00000057704	7	0.0718909	7	0.0642948	12	0.109843	4	0.0403727	4	0.0345357	5	0.0468513	12	94567122	94650557	-	6512	TMCC3
ENSG00000057757	608	18.7126	781	21.4973	708	19.4214	582	17.6038	1068	27.6334	953	26.7608	1	23778418	23788232	+	2173	PITHD1
ENSG00000057935	526	3.32499	622	3.51639	598	3.36917	436	2.70859	382	2.03002	353	2.0359	2	42494569	42756947	+	10580	MTA3
ENSG00000058056	369	1.61339	464	1.8144	441	1.71857	330	1.41801	520	1.91139	483	1.9268	3	179653032	179804366	+	15296	USP13
ENSG00000058063	637	4.6372	727	4.73318	740	4.80137	310	2.21784	567	3.47002	558	3.70618	3	182793503	182921629	+	9187	ATP11B
ENSG00000058085	480	4.74179	509	4.49698	521	4.58729	168	1.63104	342	2.84027	351	3.16362	1	183186238	183245127	+	6770	LAMC2
ENSG00000058091	27	0.257337	37	0.315386	32	0.271835	17	0.159236	26	0.208327	22	0.19131	7	90466424	91210590	+	7017	CDK14
ENSG00000058262	6739	38.4982	7663	39.1512	7536	38.3709	6250	35.0895	12706	61.0219	10834	56.4689	3	128051641	128071705	+	11707	SEC61A1
ENSG00000058272	467	2.63255	438	2.20818	547	2.74829	360	1.99441	628	2.97613	665	3.42024	12	79773563	79935460	-	11864	PPP1R12A
ENSG00000058335	12	0.0804399	9	0.0539554	7	0.041822	4	0.0263513	24	0.135249	16	0.0978558	15	78959906	79090780	-	9977	RASGRF1
ENSG00000058404	0	0	3	0.0154714	2	0.0102791	6	0.0340025	1	0.00484774	0	0	7	44210019	44334577	-	11598	CAMK2B
ENSG00000058453	208	1.56742	278	1.87356	262	1.75971	172	1.2738	230	1.45708	192	1.32008	1	16740273	16972964	+	8875	CROCC
ENSG00000058600	788	5.55563	820	5.17038	848	5.32868	676	4.68389	974	5.77296	858	5.51913	16	22297375	22335101	+	9486	POLR3E
ENSG00000058668	1375	9.67783	1395	8.78115	1555	9.75489	1055	7.2976	879	5.20112	764	4.9062	1	203626832	203744081	+	9502	ATP2B4
ENSG00000058673	6	0.0312787	17	0.0792589	11	0.0511101	5	0.0256165	5	0.0219129	4	0.0190254	1	203795623	203854999	+	12829	ZC3H11A
ENSG00000058729	101	1.2306	101	1.10058	153	1.66152	70	0.8382	172	1.76181	182	2.02323	5	97160867	97183247	-	5489	RIOK2
ENSG00000058799	445	14.6175	478	14.0424	437	12.7941	244	7.87689	381	10.5213	346	10.3697	1	53851719	53889798	-	2036	YIPF1
ENSG00000058804	532	7.53806	565	7.15976	540	6.8196	396	5.51437	863	10.28	925	11.9582	1	53765478	53838463	-	4720	NDC1
ENSG00000058866	254	1.54782	286	1.55867	289	1.56964	144	0.862384	769	3.93953	666	3.70285	3	186105668	186362234	-	10975	DGKG
ENSG00000059122	1350	10.7165	1503	10.6704	1404	9.93355	883	6.88864	1554	10.3706	1214	8.79256	16	2911931	2951208	+	8425	FLYWCH1
ENSG00000059145	164	1.46359	202	1.61224	174	1.38402	182	1.59625	436	3.27111	347	2.82542	16	1363205	1414751	-	7494	UNKL
ENSG00000059377	503	5.3644	650	6.19967	621	5.90285	1332	13.9608	731	6.55395	614	5.97445	7	139777051	140020325	+	6271	TBXAS1
ENSG00000059378	795	9.64952	869	9.43323	851	9.2063	548	6.5369	673	6.8673	585	6.47844	7	140023749	140062951	-	5510	PARP12
ENSG00000059573	1882	33.484	2254	35.8652	2120	33.6179	2329	40.723	1919	28.7029	1805	29.3003	10	95605941	95656711	-	3759	ALDH18A1
ENSG00000059588	652	5.57682	743	5.68368	781	5.95397	396	3.32879	941	6.76645	887	6.92212	1	234391313	234479179	-	7819	TARBP1
ENSG00000059691	234	1.33291	261	1.32962	228	1.15754	371	2.07688	294	1.40788	267	1.38763	4	151670504	151761007	-	11741	GATB
ENSG00000059728	1777	18.7127	1976	18.6096	1941	18.2176	808	8.36203	1265	11.1988	1096	10.5302	2	69897688	69942945	+	6351	MXD1
ENSG00000059758	975	10.083	993	9.18414	1060	9.77035	380	3.8621	799	6.94651	904	8.52967	12	96278261	96400480	-	6467	CDK17
ENSG00000059769	351	9.0148	404	9.27967	353	8.08055	197	4.97242	272	5.87287	272	6.37374	9	111631334	111654351	+	2604	DNAJC25
ENSG00000059804	16	0.176258	9	0.0886695	12	0.117822	7	0.0757845	3	0.0277833	0	0	12	7919230	7936187	-	6071	SLC2A3
ENSG00000059915	9	0.100671	9	0.0900339	16	0.159514	7	0.0769506	3	0.0282108	6	0.0612335	10	102402617	102421539	-	5979	PSD
ENSG00000060069	1091	11.7762	1299	12.5398	1372	13.1993	1211	12.8462	1669	15.1449	1396	13.748	18	79679803	79754503	+	6196	CTDP1
ENSG00000060138	1	0.00775769	3	0.020814	2	0.0138286	2	0.0152481	6	0.0391306	5	0.0353899	12	10699089	10723323	-	8621	YBX3
ENSG00000060140	8	0.155533	2	0.0347747	3	0.051984	9	0.17196	20	0.326885	19	0.337025	12	10618923	10674318	-	3440	STYK1
ENSG00000060237	8109	31.3844	8794	30.4393	9047	31.2081	6033	22.9473	11965	38.9307	10683	37.7238	12	752579	911452	+	17280	WNK1
ENSG00000060339	381	4.20547	348	3.43534	469	4.61401	350	3.79673	638	5.92028	734	7.39199	10	68721012	68792377	+	6059	CCAR1
ENSG00000060491	1058	15.0485	1204	15.3157	1219	15.4535	1259	17.5989	1186	14.1816	1040	13.4964	20	62804835	62814000	+	4702	OGFR
ENSG00000060558	1	0.0242932	3	0.0651789	1	0.0216521	7	0.167122	2	0.0408457	2	0.0443292	19	3136033	3163749	+	2753	GNA15
ENSG00000060566	2244	56.6755	2375	53.646	2416	54.3859	1714	42.5437	557	11.8266	505	11.637	19	4153631	4173054	+	2648	CREB3L3
ENSG00000060642	148	1.22441	181	1.3392	198	1.45998	230	1.87001	152	1.05716	136	1.02655	1	26787054	26800659	+	8084	PIGV
ENSG00000060656	82	0.820725	73	0.653444	72	0.642293	53	0.521329	28	0.235599	23	0.210033	1	29236516	29326813	+	6682	PTPRU
ENSG00000060688	560	9.63526	682	10.4945	637	9.76859	742	12.5468	941	13.6112	954	14.9762	1	31259568	31296788	-	3887	SNRNP40
ENSG00000060709	0	0	0	0	0	0	1	0.00609711	0	0	0	0	12	130396133	130768228	-	10780	RIMBP2
ENSG00000060718	0	0	0	0	0	0	0	0	0	0	0	0	1	102876467	103108872	-	9091	COL11A1
ENSG00000060749	291	1.78418	295	1.61759	377	2.06017	314	1.89203	575	2.96378	618	3.45708	11	32892811	32993316	+	10908	QSER1
ENSG00000060762	442	19.1207	477	18.4544	467	18.0059	238	10.1184	465	16.9109	404	15.9455	6	166364919	166383013	-	1546	MPC1
ENSG00000060971	691	6.50344	802	6.75058	819	6.87014	923	8.53727	867	6.85988	832	7.14438	3	38103129	38137242	-	7106	ACAA1
ENSG00000060982	22	0.128895	18	0.0943167	27	0.140992	10	0.0575794	13	0.064031	9	0.0481097	12	24810024	24949101	-	11415	BCAT1
ENSG00000061273	1230	8.28578	1367	8.23567	1301	7.81129	1201	7.95104	1316	7.45276	1158	7.11727	12	47782722	47833132	-	9928	HDAC7
ENSG00000061337	0	0	1	0.0104824	0	0	0	0	0	0	0	0	8	20246165	20303963	-	5706	LZTS1
ENSG00000061455	0	0	6	0.0388814	3	0.0193743	3	0.021363	4	0.0243658	1	0.00661096	5	123089241	123194266	+	9230	PRDM6
ENSG00000061492	0	0	0	0	0	0	0	0	0	0	0	0	5	138083990	138092365	+	1991	WNT8A
ENSG00000061656	207	5.89607	294	7.4893	292	7.41296	361	10.1054	97	2.32272	89	2.31291	20	35615829	35621094	+	2348	SPAG4
ENSG00000061676	1821	5.40794	1847	4.90558	2104	5.56909	880	2.56837	2108	5.2629	2174	5.89057	2	182909115	183038858	-	22520	NCKAP1
ENSG00000061794	3484	120.729	3790	117.456	3955	122.151	2056	70.0178	3435	100.067	3153	99.6858	12	27710822	27756295	+	1930	MRPS35
ENSG00000061918	0	0	0	0	0	0	0	0	0	0	0	0	4	155758992	155807811	+	3944	GUCY1B1
ENSG00000061936	1426	9.38861	1694	9.97464	1671	9.80563	1330	8.6057	1531	8.47403	1405	8.43985	12	131711081	131799738	+	10158	SFSWAP
ENSG00000061938	850	4.64248	989	4.83092	977	4.75601	703	3.77346	571	2.6218	551	2.74574	3	195863364	195911945	-	12245	TNK2
ENSG00000061987	719	3.00275	818	3.05524	862	3.20859	453	1.85926	835	2.93163	905	3.44838	12	62466817	62600476	+	16014	MON2
ENSG00000062038	0	0	2	0.0187148	1	0.00932546	2	0.0205653	2	0.017592	2	0.0190924	16	68636189	68727468	+	6392	CDH3
ENSG00000062096	0	0	0	0	0	0	0	0	0	0	0	0	X	3041471	3112727	+	2205	ARSF
ENSG00000062194	497	5.1358	502	4.63935	566	5.21297	290	2.94511	455	3.95272	545	5.13836	5	57173948	57264679	+	6472	GPBP1
ENSG00000062282	189	1.59921	242	1.8313	198	1.49323	606	5.03928	191	1.35866	172	1.32785	11	75759512	75801535	+	7904	DGAT2
ENSG00000062370	13	0.225943	12	0.186526	19	0.294324	9	0.153727	17	0.248391	23	0.36472	19	44326555	44367217	-	3848	ZNF112
ENSG00000062485	7371	77.0138	8097	75.6604	8258	76.9014	7407	76.0567	9662	84.8676	8342	79.5223	12	56271699	56300391	-	6401	CS
ENSG00000062524	13	0.249048	9	0.1542	19	0.324422	17	0.320068	6	0.0966327	9	0.157311	15	41503637	41513887	-	3491	LTK
ENSG00000062582	20	0.513073	19	0.435918	11	0.251512	10	0.252117	3	0.0646998	5	0.11703	7	43866558	43869893	-	2607	MRPS24
ENSG00000062598	1223	12.3985	1327	12.0314	1333	12.0446	727	7.2432	1191	10.1505	1073	9.92475	20	46366050	46432985	-	6597	ELMO2
ENSG00000062650	744	6.90604	814	6.75744	870	7.19768	494	4.50646	946	7.3821	961	8.13872	10	86435256	86521792	-	7205	WAPL
ENSG00000062716	8296	80.9496	9806	85.5736	9569	83.2204	7262	69.6394	7809	64.0581	7347	65.4082	17	59707192	59842255	+	6854	VMP1
ENSG00000062725	539	3.64487	566	3.42304	640	3.85737	347	2.30609	507	2.88227	553	3.41189	17	60443158	60526242	-	9890	APPBP2
ENSG00000062822	432	5.85564	557	6.75224	503	6.07681	845	11.2564	882	10.0506	789	9.75763	19	50384204	50418018	+	4934	POLD1
ENSG00000063015	0	0	0	0	0	0	1	0.0132889	1	0.0113676	2	0.0246742	17	28954901	29006440	-	4946	SEZ6
ENSG00000063046	8204	91.0212	8689	86.2161	9123	90.2135	7645	83.3579	7953	74.1789	7083	71.6986	12	53006282	53042215	+	6028	EIF4B
ENSG00000063127	186	3.46601	202	3.36643	209	3.4712	298	5.4574	145	2.27152	120	2.04021	19	49289638	49325215	-	3589	SLC6A16
ENSG00000063169	577	5.14797	718	5.72911	664	5.28014	672	5.89227	591	4.43283	589	4.7946	19	47608196	47703277	+	7496	BICRA
ENSG00000063176	97	1.07959	93	0.925705	114	1.13086	127	1.38913	215	2.01168	178	1.80752	19	48619291	48630717	+	6009	SPHK2
ENSG00000063177	7307	126.701	8760	135.846	8311	128.443	12597	214.664	9656	140.757	9035	142.937	19	48615328	48619184	-	3857	RPL18
ENSG00000063180	54	1.85584	70	2.15153	70	2.14419	104	3.51264	31	0.895657	17	0.533056	19	48637946	48646187	-	1946	CA11
ENSG00000063241	607	9.20952	665	9.02344	666	9.00616	858	12.7935	745	9.50249	733	10.1468	19	55452985	55462343	-	4408	ISOC2
ENSG00000063244	5197	86.0323	6044	89.4819	5801	85.5911	6272	102.039	10074	140.199	9169	138.486	19	55654146	55674716	+	4040	U2AF2
ENSG00000063245	2932	11.1313	3228	10.9602	3141	10.6284	2870	10.7082	3382	10.7942	3002	10.3985	19	55675226	55709858	+	17616	EPN1
ENSG00000063322	2680	46.6882	3076	47.9248	2975	46.193	1911	32.7179	2728	39.953	2474	39.3231	19	39391303	39400641	+	3839	MED29
ENSG00000063438	9	0.0634928	11	0.0694027	10	0.062878	5	0.034666	7	0.0415157	4	0.0257465	5	321714	438291	+	9480	AHRR
ENSG00000063515	0	0	0	0	0	0	0	0	0	0	0	0	22	19146993	19150292	-	2625	GSC2
ENSG00000063587	949	7.79038	1019	7.48115	1046	7.65316	886	7.1479	1334	9.20621	1163	8.71061	X	153334147	153360110	+	8147	ZNF275
ENSG00000063601	1434	15.1556	1656	15.6526	1659	15.6274	1507	15.6527	1840	16.3484	1616	15.5827	X	150692971	150765108	+	6328	MTMR1
ENSG00000063660	762	7.81384	802	7.35505	816	7.4579	1389	13.9979	2142	18.4655	1863	17.43	2	240435663	240468076	+	6522	GPC1
ENSG00000063761	98	1.23827	123	1.38994	130	1.46403	89	1.10517	147	1.56149	133	1.53326	14	77800109	77935014	+	5293	ADCK1
ENSG00000063854	1287	14.7411	1425	14.5972	1419	14.4861	784	8.82511	1143	11.006	1034	10.8056	16	1795620	1827157	-	5839	HAGH
ENSG00000063978	1245	12.1803	1351	11.8208	1391	12.1292	1333	12.8165	1768	14.5413	1577	14.0765	4	2462220	2515857	+	6836	RNF4
ENSG00000064012	593	5.48007	741	6.12423	723	5.95507	616	5.59455	809	6.28511	760	6.40799	2	201233443	201361836	+	7237	CASP8
ENSG00000064042	2194	13.5088	2412	13.2819	2579	14.153	1282	7.75748	1350	6.9879	1323	7.43219	4	41359607	41700044	+	10862	LIMCH1
ENSG00000064102	477	10.4287	500	9.77648	640	12.4712	294	6.317	518	9.52079	563	11.2304	12	26905181	26938326	-	3059	INTS13
ENSG00000064115	3135	38.0934	3563	38.7195	3457	37.4393	1551	18.5215	3146	32.1368	2683	29.7446	12	26971579	27014434	-	5504	TM7SF3
ENSG00000064195	0	0	1	0.0220304	1	0.0219552	0	0	0	0	0	0	17	49990005	49995224	-	2715	DLX3
ENSG00000064199	29	0.375943	27	0.313033	22	0.254193	15	0.191103	18	0.196169	14	0.165588	11	124673844	124697518	+	5159	SPA17
ENSG00000064201	0	0	1	0.0157526	0	0	0	0	0	0	0	0	11	2301997	2318204	+	3797	TSPAN32
ENSG00000064205	0	0	0	0	1	0.0119671	3	0.0395865	0	0	1	0.0122504	20	44714844	44728509	+	4981	CCN5
ENSG00000064218	0	0	0	0	0	0	0	0	0	0	0	0	9	976655	991732	+	2697	DMRT3
ENSG00000064225	108	1.14577	117	1.1101	128	1.21032	111	1.15731	65	0.579722	88	0.851791	3	98732236	98821201	+	6304	ST3GAL6
ENSG00000064270	17	0.154644	12	0.0976265	10	0.0810777	5	0.0447	6	0.0458848	5	0.0414984	16	84368527	84464187	+	7352	ATP2C2
ENSG00000064300	0	0	2	0.028888	0	0	0	0	0	0	0	0	17	49495293	49515008	+	4141	NGFR
ENSG00000064309	363	1.21849	435	1.30588	380	1.13688	136	0.448647	195	0.550276	175	0.535955	11	125955796	126063335	-	19924	CDON
ENSG00000064313	728	2.99526	785	2.88852	860	3.15369	452	1.82765	834	2.88471	885	3.32218	8	119730774	119832863	-	16255	TAF2
ENSG00000064393	4724	20.2238	4769	18.2592	5024	19.1699	3633	15.2852	5905	21.2523	4898	19.1315	7	139561570	139777998	-	15622	HIPK2
ENSG00000064419	2027	28.9914	2315	29.6121	2344	29.8807	1538	21.6184	2289	27.5229	2174	28.3695	7	128954180	129055173	-	4676	TNPO3
ENSG00000064489	1	0.0346703	1	0.031007	0	0	2	0.068146	2	0.0582936	0	0	19	19145569	19192158	-	1929	BORCS8-MEF2B
ENSG00000064490	280	7.48148	331	7.90969	304	7.23969	393	10.3199	261	5.86276	230	5.60704	19	19192229	19201869	+	2503	RFXANK
ENSG00000064545	334	6.80817	316	5.76067	402	7.30343	408	8.17328	313	5.36366	316	5.87689	19	19119169	19138513	-	3281	TMEM161A
ENSG00000064547	90	2.02323	98	1.97029	92	1.84335	133	2.93838	68	1.28512	58	1.18962	19	19623655	19628930	-	2975	LPAR2
ENSG00000064601	7525	58.2955	8049	55.7664	7881	54.416	4999	38.0596	7892	51.3982	6956	49.1659	20	45890144	45898949	+	8633	CTSA
ENSG00000064607	1222	9.65118	1442	10.1854	1470	10.3477	1101	8.54573	1559	10.3511	1414	10.1891	19	18990888	19034023	-	8468	SUGP2
ENSG00000064651	862	5.4116	826	4.63767	904	5.05829	583	3.59699	977	5.15639	950	5.44149	5	128083766	128189677	+	10653	SLC12A2
ENSG00000064652	168	3.23422	213	3.66726	223	3.82633	76	1.43789	180	2.91317	170	2.98597	5	122843439	123029354	+	3474	SNX24
ENSG00000064655	0	0	0	0	3	0.0494265	0	0	0	0	0	0	20	46894624	47188844	+	3618	EYA2
ENSG00000064666	3889	71.454	4322	71.0191	4204	68.8444	4673	84.3795	3926	60.6417	3622	60.7175	19	1026586	1039068	+	3640	CNN2
ENSG00000064687	1031	7.18927	1242	7.74551	1152	7.15971	1368	9.37486	565	3.31213	570	3.62641	19	1039997	1065572	+	9591	ABCA7
ENSG00000064692	0	0	0	0	0	0	0	0	0	0	0	0	5	122311354	122464219	+	7266	SNCAIP
ENSG00000064703	242	1.84378	243	1.65578	280	1.90138	165	1.23547	333	2.1329	272	1.89077	1	111754832	111775602	+	8778	DDX20
ENSG00000064726	774	12.731	827	12.1655	902	13.2235	317	5.1243	830	11.4771	808	12.1258	15	83016423	83067252	-	4066	BTBD1
ENSG00000064763	579	2.8298	627	2.74061	598	2.60492	417	2.00293	563	2.31323	599	2.67104	12	29149016	29341121	+	13684	FAR2
ENSG00000064787	1637	10.3941	1828	10.3804	1859	10.5205	2303	14.3709	1093	5.83433	1109	6.4246	20	53936777	54070594	-	10533	BCAS1
ENSG00000064835	0	0	0	0	0	0	1	0.0419712	0	0	0	0	3	87259404	87276584	-	1566	POU1F1
ENSG00000064886	4	0.0811885	1	0.0181525	0	0	3	0.0598423	0	0	1	0.0185187	1	111200771	111243440	+	3295	CHI3L2
ENSG00000064932	1290	13.052	1570	14.2066	1580	14.2483	2106	20.9411	1368	11.6361	1107	10.2191	19	1107637	1174268	-	6610	SBNO2
ENSG00000064933	99	1.21531	100	1.09788	120	1.31296	55	0.663542	77	0.794651	86	0.963225	2	189784085	189877629	+	5448	PMS1
ENSG00000064961	772	13.3862	854	13.2434	800	12.3637	987	16.8194	537	7.82794	485	7.67288	19	3572777	3579088	+	3857	HMG20B
ENSG00000064989	1	0.00915023	1	0.00818341	0	0	2	0.0179852	2	0.0153849	3	0.0250455	2	187341964	187448460	-	7309	CALCRL
ENSG00000064995	464	4.49477	513	4.44435	542	4.67957	402	3.82708	521	4.24287	489	4.3219	6	34877462	34889192	-	6904	TAF11
ENSG00000064999	1025	6.8778	1188	7.12925	1214	7.26041	808	5.32831	822	4.63693	768	4.70179	6	34889255	35091406	+	9967	ANKS1A
ENSG00000065000	3207	23.0204	3597	23.0917	3733	23.883	3228	22.7719	4770	28.7849	4331	28.3647	19	2100988	2164468	-	9317	AP3D1
ENSG00000065029	376	3.70783	394	3.47481	383	3.36626	477	4.62278	400	3.31608	392	3.52691	6	35258909	35295985	+	6782	ZNF76
ENSG00000065054	3289	62.5612	3762	63.9973	3386	57.4044	3644	68.1196	2149	34.3645	1858	32.2451	16	2025356	2039026	+	3516	SLC9A3R2
ENSG00000065057	363	9.99057	510	12.5532	465	11.4065	464	12.5503	273	6.31654	230	5.77548	16	2039815	2047866	-	2430	NTHL1
ENSG00000065060	1342	9.38138	1495	9.34668	1547	9.63877	963	6.61597	1016	5.97091	843	5.37673	6	34792083	34877514	+	9567	UHRF1BP1
ENSG00000065135	588	4.34817	664	4.39137	654	4.31047	466	3.38663	892	5.54533	809	5.45826	1	109548615	109600195	+	9044	GNAI3
ENSG00000065150	821	5.68167	883	5.46507	922	5.68697	571	3.88349	1133	6.59167	1043	6.58558	13	97953658	98024296	+	9664	IPO5
ENSG00000065154	919	18.141	1039	18.3427	983	17.2949	708	13.7351	921	15.2841	965	17.38	10	124397303	124418976	-	3388	OAT
ENSG00000065183	679	4.41912	689	4.0104	785	4.55358	271	1.73336	682	3.7315	680	4.03786	1	117929720	117966543	+	10276	WDR3
ENSG00000065243	356	3.45207	351	3.04396	377	3.25828	268	2.55398	392	3.19557	491	4.34398	1	88684222	88836255	+	6897	PKN2
ENSG00000065268	220	6.44476	268	7.02136	294	7.67624	416	11.9765	352	8.66881	305	8.15193	19	984332	998438	+	2283	WDR18
ENSG00000065308	1691	16.0483	1823	15.473	1933	16.3506	1423	13.2722	2144	17.1058	1876	16.2441	6	52497408	52577060	-	7047	TRAM2
ENSG00000065320	12	0.125105	10	0.0932385	11	0.102212	5	0.051229	16	0.140232	12	0.114143	17	9021510	9244000	+	6415	NTN1
ENSG00000065325	0	0	0	0	0	0	0	0	0	0	0	0	17	9822206	9892099	+	5696	GLP2R
ENSG00000065328	144	1.76514	181	1.98425	143	1.56232	166	1.99975	435	4.48268	437	4.88735	10	13161558	13211110	+	5456	MCM10
ENSG00000065357	482	3.19229	509	3.01491	529	3.12268	244	1.58817	78	0.434292	61	0.368605	12	55927319	55954027	+	10098	DGKA
ENSG00000065361	3075	17.5607	3440	17.5694	3494	17.7843	4595	25.789	1434	6.88459	1225	6.38276	12	56076799	56103505	+	11711	ERBB3
ENSG00000065371	0	0	0	0	0	0	0	0	0	0	0	0	3	123968521	123992178	-	4518	ROPN1
ENSG00000065413	56	0.292003	43	0.200525	69	0.320675	29	0.14861	75	0.32877	87	0.413899	2	196967017	197311173	-	12826	ANKRD44
ENSG00000065427	1845	30.4596	2137	31.5525	2023	29.7674	1434	23.2664	2256	31.3112	2079	31.3155	16	75627474	75648643	-	4051	KARS1
ENSG00000065457	399	4.36168	449	4.38964	520	5.06642	383	4.11464	564	5.18313	532	5.30602	16	75596868	75623300	-	6118	ADAT1
ENSG00000065485	507	8.33727	617	9.07409	580	8.50082	1049	16.9529	520	7.18873	454	6.81158	3	123067025	123225227	+	4067	PDIA5
ENSG00000065491	405	7.82381	459	7.93008	441	7.59309	308	5.84745	346	5.61917	307	5.411	6	37257772	37332970	+	3462	TBC1D22B
ENSG00000065518	1722	61.3563	1993	63.509	2003	63.6098	2346	82.1498	2397	71.8003	2410	78.3464	3	120596328	120602507	+	1877	NDUFB4
ENSG00000065526	1181	5.22382	1226	4.84988	1310	5.16448	1005	4.36875	1843	6.85325	1528	6.16649	1	15836095	15940456	+	15120	SPEN
ENSG00000065534	478	1.01367	498	0.944498	541	1.02255	481	1.00246	476	0.848612	450	0.87068	3	123610049	123884332	-	31537	MYLK
ENSG00000065548	365	8.06704	429	8.4797	488	9.61298	313	6.79858	528	9.81042	658	13.2685	2	186486253	186509361	+	3026	ZC3H15
ENSG00000065559	712	8.34085	790	8.27674	838	8.74966	422	4.85842	1201	11.8278	1192	12.7404	17	12020829	12143830	+	5709	MAP2K4
ENSG00000065600	316	7.24504	364	7.46375	395	8.07175	188	4.23608	266	5.12706	294	6.15003	1	212363928	212414901	-	2917	PACC1
ENSG00000065609	0	0	0	0	0	0	1	0.00988225	2	0.016907	0	0	6	83552880	83709691	-	6651	SNAP91
ENSG00000065613	702	5.79118	763	5.62933	925	6.80125	733	5.94274	870	6.03367	1162	8.74606	10	103967140	104029233	+	8107	SLK
ENSG00000065615	260	1.80735	273	1.69721	326	2.01978	109	0.744644	332	1.94017	312	1.9788	6	83859656	83967423	+	9621	CYB5R4
ENSG00000065618	77	0.736827	74	0.633299	67	0.571435	504	4.73978	95	0.764243	53	0.46273	10	104031286	104085880	-	6989	COL17A1
ENSG00000065621	149	1.00393	194	1.16901	166	0.996875	222	1.47001	79	0.447482	60	0.368845	10	104268873	104304950	+	9926	GSTO2
ENSG00000065665	280	4.78195	324	4.94874	322	4.9014	168	2.81974	300	4.30726	277	4.31622	10	12129637	12169961	+	3916	SEC61A2
ENSG00000065675	1	0.0203589	5	0.0910388	0	0	0	0	0	0	0	0	10	6427143	6580301	-	3285	PRKCQ
ENSG00000065717	5	0.0805772	4	0.0576506	9	0.129271	10	0.158378	3	0.040644	1	0.0147034	19	2997639	3047635	-	4150	TLE2
ENSG00000065802	269	2.42885	288	2.32564	269	2.1648	271	2.40475	361	2.74023	311	2.56203	2	238426742	238452250	+	7407	ASB1
ENSG00000065809	2189	20.8574	2464	20.997	2445	20.764	1010	9.45777	1220	9.77254	1110	9.64971	10	14518557	14774897	-	7019	FAM107B
ENSG00000065833	2742	54.9378	2854	51.1399	2952	52.7154	1822	35.8761	3786	63.7701	3534	64.6021	6	83210402	83431051	-	3338	ME1
ENSG00000065882	1382	9.67213	1554	9.72673	1521	9.48768	1289	8.86583	1374	8.08413	1313	8.38407	4	37891084	38139175	+	9556	TBC1D1
ENSG00000065883	997	2.69082	1167	2.81684	1150	2.76633	670	1.77712	1165	2.64331	1118	2.753	7	39950121	40099580	+	24780	CDK13
ENSG00000065911	1	0.00584454	2	0.010454	2	0.0104183	6	0.0344631	2	0.00982682	2	0.0106649	2	74186172	74217565	+	11443	MTHFD2
ENSG00000065923	3512	23.535	3760	22.5346	3859	23.049	3130	20.6137	2499	14.0786	2320	14.1848	X	46599251	46759118	-	9980	SLC9A7
ENSG00000065970	1616	17.1632	1739	16.518	1766	16.7172	1276	13.3186	1913	17.0806	1563	15.1458	12	8032716	8055517	+	6297	FOXJ2
ENSG00000065978	7375	145.282	8251	145.365	7753	136.125	10631	205.815	16079	266.282	14738	264.89	1	42682418	42703805	+	3395	YBX1
ENSG00000065989	842	8.32774	930	8.22621	889	7.83671	536	5.20994	710	5.90345	692	6.2445	19	10416773	10469630	+	6762	PDE4A
ENSG00000066027	1494	25.3469	1678	25.4605	1772	26.795	874	14.5726	1365	19.4688	1393	21.5626	1	212285410	212361853	+	3942	PPP2R5A
ENSG00000066032	0	0	0	0	0	0	0	0	0	0	0	0	2	79185231	80648861	+	7535	CTNNA2
ENSG00000066044	1650	15.8504	1800	15.4643	1920	16.439	2838	26.793	3177	25.657	2750	24.1027	19	7958573	8005659	-	6962	ELAVL1
ENSG00000066056	0	0	0	0	0	0	0	0	0	0	0	0	1	43300982	43323108	+	6705	TIE1
ENSG00000066084	4012	25.922	4159	24.0325	4542	26.156	1871	11.8805	3908	21.2273	3376	19.9015	12	50504985	50748657	+	10351	DIP2B
ENSG00000066117	2654	36.2017	2934	35.7924	2897	35.2204	3485	46.7179	3980	45.6398	3523	43.8447	12	50085200	50100707	+	4903	SMARCD1
ENSG00000066135	394	5.08301	450	5.19206	413	4.74889	403	5.10955	415	4.50097	377	4.43755	1	43650149	43705518	+	5184	KDM4A
ENSG00000066136	321	3.584	399	3.98417	299	2.97544	447	4.90482	521	4.89028	459	4.67576	1	40691648	40771603	+	5990	NFYC
ENSG00000066185	1	0.0306644	2	0.0548487	1	0.0273307	2	0.0602722	0	0	0	0	1	42430329	42456253	-	2181	ZMYND12
ENSG00000066230	62	0.720629	59	0.613302	83	0.859835	32	0.36553	46	0.44948	64	0.678698	5	470456	524449	-	5754	SLC9A3
ENSG00000066248	316	4.54783	390	5.01977	330	4.233	436	6.16675	224	2.71018	232	3.04636	2	232878701	233013256	-	4647	NGEF
ENSG00000066279	117	0.652397	129	0.643306	173	0.859784	512	2.80575	484	2.26884	608	3.09319	1	197084121	197146694	-	11994	ASPM
ENSG00000066294	0	0	0	0	0	0	0	0	0	0	0	0	1	160541095	160579516	-	9255	CD84
ENSG00000066322	1830	48.8383	2093	49.9551	2128	50.6171	1874	49.1509	3577	80.2529	3307	80.5229	1	43363398	43368074	-	2506	ELOVL1
ENSG00000066336	0	0	0	0	3	0.0876593	2	0.0644381	1	0.0275609	0	0	11	47354860	47378547	-	2040	SPI1
ENSG00000066379	107	1.94882	102	1.66146	128	2.07785	91	1.62885	71	1.08712	96	1.59527	6	30058899	30064909	+	3672	POLR1H
ENSG00000066382	0	0	0	0	0	0	0	0	0	0	0	0	11	30384493	30586872	-	8114	MPPED2
ENSG00000066405	15	0.270037	25	0.402507	20	0.320906	9	0.159231	11	0.166478	17	0.279226	3	137998735	138033655	+	3715	CLDN18
ENSG00000066422	406	1.75056	423	1.63115	417	1.60252	222	0.94071	349	1.26505	422	1.66012	3	101648889	101677135	-	15511	ZBTB11
ENSG00000066427	140	0.972887	195	1.21191	166	1.02816	114	0.77856	121	0.706891	129	0.817901	14	92044496	92106621	-	9624	ATXN3
ENSG00000066455	537	11.2056	621	11.5893	620	11.5311	347	7.11613	314	5.50839	385	7.32992	14	92794305	92839947	+	3205	GOLGA5
ENSG00000066468	0	0	0	0	0	0	0	0	0	0	0	0	10	121478332	121598458	-	18813	FGFR2
ENSG00000066557	93	2.18774	151	3.17682	128	2.68374	86	1.98822	132	2.61048	155	3.32676	1	70144805	70205579	-	2843	LRRC40
ENSG00000066583	456	15.7038	540	16.6317	486	14.9174	401	13.5718	653	18.9054	619	19.4495	5	129094749	129114028	+	1942	ISOC1
ENSG00000066629	378	2.81298	415	2.76201	462	3.06432	178	1.30181	417	2.60882	386	2.62083	14	99737693	99942060	+	8987	EML1
ENSG00000066651	111	1.29737	156	1.63068	169	1.76054	95	1.09124	152	1.49355	189	2.01549	6	125986479	126203817	+	5722	TRMT11
ENSG00000066654	325	3.34344	358	3.29378	398	3.6493	274	2.77021	363	3.13942	497	4.6649	16	20702816	20742084	-	6501	THUMPD1
ENSG00000066697	852	17.3247	961	17.4764	884	16.0212	687	13.7289	1145	19.5733	1098	20.3707	9	100427143	100451734	+	3289	MSANTD3
ENSG00000066735	0	0	0	0	0	0	0	0	0	0	0	0	14	104136454	104180894	+	7041	KIF26A
ENSG00000066739	424	1.98911	407	1.70761	399	1.66833	208	0.958977	311	1.22655	322	1.37824	14	96279195	96363341	-	14256	ATG2B
ENSG00000066777	958	5.79348	1052	5.68973	1098	5.91825	717	4.26134	1041	5.29246	1135	6.26248	8	67173511	67343781	-	11059	ARFGEF1
ENSG00000066813	0	0	0	0	0	0	1	0.00805673	0	0	0	0	16	20536226	20576427	-	8158	ACSM2B
ENSG00000066827	228	1.71331	234	1.5726	229	1.53374	472	3.48574	379	2.39426	342	2.34478	8	134477788	134713049	-	8900	ZFAT
ENSG00000066855	2781	40.1794	3000	38.7638	3129	40.2926	1488	21.128	2600	31.5798	2503	32.9944	8	65644734	65771261	+	4629	MTFR1
ENSG00000066923	321	2.45744	378	2.58804	415	2.83167	451	3.39318	309	1.9887	265	1.85097	7	100177563	100221488	+	8736	STAG3
ENSG00000066926	955	5.73953	1057	5.68133	1086	5.81728	1268	7.48936	1641	8.29114	1519	8.32927	18	57544377	57586732	-	11128	FECH
ENSG00000066933	206	0.678006	196	0.576932	185	0.542694	103	0.333163	219	0.605959	185	0.555539	15	71822291	72118577	-	20320	MYO9A
ENSG00000067048	423	4.94578	425	4.44411	526	5.48147	407	4.67672	657	6.45791	646	6.89133	Y	12904108	12920478	+	5720	DDX3Y
ENSG00000067057	2425	20.8621	2682	20.6351	2687	20.603	3591	30.3608	3756	27.1646	3444	27.0324	10	3066333	3137718	+	7774	PFKP
ENSG00000067064	451	7.02433	445	6.19855	557	7.73215	754	11.5412	1570	20.557	1558	22.1397	10	1039152	1049119	-	4294	IDI1
ENSG00000067066	587	2.77756	638	2.6999	624	2.63164	315	1.46483	387	1.53946	516	2.22767	2	230415942	230545606	+	14134	SP100
ENSG00000067082	2219	24.1741	2370	23.091	2456	23.8472	1354	14.4965	2532	23.1894	2322	23.0797	10	3775996	3785281	-	6139	KLF6
ENSG00000067113	453	15.657	549	16.9701	592	18.2368	767	26.053	501	14.5573	479	15.105	5	55424854	55534969	-	1935	PLPP1
ENSG00000067141	1481	12.1725	1570	11.5406	1594	11.677	1285	10.3796	1591	10.9933	1407	10.5511	15	73051710	73305205	+	8137	NEO1
ENSG00000067167	6198	100.343	6909	100.035	7152	103.2	4035	64.1994	6507	88.5622	6626	97.873	8	70573218	70608416	-	4131	TRAM1
ENSG00000067177	1267	13.3442	1371	12.9139	1323	12.4192	934	9.66754	1482	13.1219	1331	12.79	X	72578814	72714319	-	6350	PHKA1
ENSG00000067182	8327	132.438	9918	141.075	9579	135.788	11859	185.364	8673	115.965	7633	110.763	12	6328757	6342114	-	4205	TNFRSF1A
ENSG00000067191	111	1.04616	155	1.3065	138	1.15924	99	0.916989	77	0.610098	72	0.619135	17	39173453	39197702	-	7096	CACNB1
ENSG00000067208	287	2.31871	314	2.2688	359	2.58509	137	1.08777	229	1.55537	262	1.93127	1	92508696	92792404	-	8278	EVI5
ENSG00000067221	197	1.25982	244	1.39551	238	1.35655	252	1.58378	218	1.17201	165	0.962724	15	73978926	73994622	-	10458	STOML1
ENSG00000067225	27860	217.365	31473	219.608	30490	212.023	62769	481.289	76567	502.206	68558	488.025	15	72199029	72231819	-	8572	PKM
ENSG00000067248	189	2.5849	194	2.37293	241	2.93775	95	1.2769	295	3.39184	337	4.20521	5	55256055	55307694	-	4890	DHX29
ENSG00000067334	202	1.79696	233	1.85373	317	2.51341	279	2.43918	622	4.65169	810	6.5743	1	93866284	93879918	-	7518	DNTTIP2
ENSG00000067365	383	3.1033	511	3.70296	507	3.66143	513	4.08503	512	3.48761	444	3.28235	16	8621683	8649654	+	8254	METTL22
ENSG00000067369	625	3.22129	729	3.36031	696	3.19724	439	2.22365	561	2.43078	557	2.61927	15	43403061	43510728	-	12976	TP53BP1
ENSG00000067445	0	0	2	0.0178119	0	0	1	0.0097866	0	0	0	0	X	54920462	54931431	+	6716	TRO
ENSG00000067533	194	1.64714	201	1.52626	237	1.79347	175	1.46023	416	2.96931	426	3.30001	1	218285293	218337983	+	7877	RRP15
ENSG00000067560	8223	114.453	9128	113.625	8831	109.553	11946	163.407	11714	137.068	10200	129.531	3	49359139	49412998	-	4805	RHOA
ENSG00000067596	1410	8.76389	1450	8.06024	1569	8.69196	1261	7.70274	1640	8.56948	1342	7.61039	17	43483865	43610338	+	10760	DHX8
ENSG00000067606	4	0.0347649	2	0.0155458	0	0	1	0.0085415	1	0.00730658	1	0.00792972	1	2050411	2185395	+	7695	PRKCZ
ENSG00000067646	36	0.433264	43	0.462829	47	0.504156	36	0.425799	121	1.22424	103	1.131	Y	2935281	2982506	+	5557	ZFY
ENSG00000067704	2426	39.2379	2546	36.8277	2632	37.9418	1758	27.9438	2601	35.3661	2523	37.2313	1	220094132	220148041	+	4135	IARS2
ENSG00000067715	176	1.24387	165	1.04291	162	1.02045	121	0.840425	133	0.790216	115	0.741542	12	78863993	79452008	+	9463	SYT1
ENSG00000067798	76	0.382799	87	0.391903	85	0.381587	80	0.396004	516	2.18494	547	2.51374	12	77324641	78213010	+	13278	NAV3
ENSG00000067829	1885	46.7088	2111	46.7819	2003	44.2369	1928	46.9512	1940	40.4131	1846	41.7345	X	153785766	153794512	-	2699	IDH3G
ENSG00000067836	146	2.70256	124	2.0528	156	2.57373	106	1.92833	74	1.15156	83	1.40177	16	4796968	4802880	-	3613	ROGDI
ENSG00000067840	0	0	2	0.027557	0	0	0	0	0	0	1	0.0140565	X	153802166	153830565	-	4341	PDZD4
ENSG00000067842	0	0	0	0	0	0	0	0	0	0	0	0	X	153517642	153582939	+	10469	ATP2B3
ENSG00000067900	301	1.81766	327	1.76602	413	2.22287	328	1.94658	470	2.38604	585	3.22314	18	20946906	21111813	-	11075	ROCK1
ENSG00000067955	1905	27.3871	2085	26.8076	2125	27.2287	960	13.5636	2019	24.4017	1846	24.2136	16	67028984	67101058	+	4652	CBFB
ENSG00000067992	328	1.25666	385	1.31919	377	1.28737	313	1.17853	345	1.11121	315	1.10111	X	24465244	24550466	+	17456	PDK3
ENSG00000068001	280	4.23572	354	4.78933	324	4.36849	491	7.29968	536	6.81659	441	6.08674	3	50317790	50322782	-	4421	HYAL2
ENSG00000068024	323	1.52352	371	1.56502	370	1.55548	379	1.75686	534	2.11748	472	2.03125	2	239048168	239401654	-	14179	HDAC4
ENSG00000068028	294	5.3387	349	5.66782	365	5.90743	273	4.87196	396	6.04528	353	5.84843	3	50329782	50340980	-	3683	RASSF1
ENSG00000068078	970	13.3813	1150	14.1882	1126	13.8447	930	12.6085	971	11.2611	857	10.7866	4	1793293	1808872	+	4848	FGFR3
ENSG00000068079	879	30.0238	982	29.9979	928	28.2516	537	18.0262	631	18.1192	522	16.2676	17	43006740	43014456	+	1958	IFI35
ENSG00000068097	532	5.05178	618	5.24835	623	5.27275	425	3.96619	496	3.95956	423	3.66479	17	60041008	60078922	-	7043	HEATR6
ENSG00000068120	1153	19.1249	1341	19.893	1319	19.4999	1911	31.1518	1168	16.2872	1046	15.8299	17	42561467	42566277	+	4032	COASY
ENSG00000068137	466	6.48879	564	7.02358	469	5.82059	370	5.06328	326	3.81617	327	4.15434	17	42667914	42676994	-	4803	PLEKHH3
ENSG00000068305	637	5.97671	623	5.22772	742	6.20502	380	3.50396	594	4.68534	636	5.44447	15	99565417	99716488	+	7128	MEF2A
ENSG00000068308	2373	47.616	2872	51.5396	2707	48.4128	3100	61.1321	2638	44.5002	2489	45.5676	X	48922024	48958386	-	3333	OTUD5
ENSG00000068323	3031	48.1841	3513	49.9457	3415	48.3866	4583	71.6012	4075	54.46	3739	54.2312	X	49028726	49043410	-	4207	TFE3
ENSG00000068354	340	5.73345	389	5.86663	366	5.50092	575	9.52923	556	7.88215	519	7.98511	X	48539714	48562609	+	3966	TBC1D25
ENSG00000068366	1141	7.65309	1275	7.64828	1303	7.78956	858	5.65576	1175	6.62555	1309	8.01064	X	109624244	109733403	-	9971	ACSL4
ENSG00000068383	539	9.64103	576	9.21423	574	9.15089	531	9.3343	768	11.5486	716	11.6849	10	132537787	132783480	+	3739	INPP5A
ENSG00000068394	1140	45.9844	1277	46.0679	1319	47.4206	1523	60.3751	1232	41.7781	1073	39.4895	X	49113407	49123735	-	1658	GPKOW
ENSG00000068400	1525	6.29416	1749	6.45594	1727	6.35298	1361	5.5205	1355	4.70154	1185	4.46234	X	48973720	49002265	-	16204	GRIPAP1
ENSG00000068438	1167	27.1754	1267	26.3866	1271	26.3796	1702	38.9509	1474	28.856	1349	28.6612	X	48476021	48486364	+	2872	FTSJ1
ENSG00000068489	677	6.71468	699	6.20035	779	6.88639	1302	12.6911	1395	11.6317	1297	11.7369	17	59155732	59206709	+	6743	PRR11
ENSG00000068615	0	0	1	0.00862225	1	0.00859281	0	0	1	0.00810496	0	0	2	86213993	86338083	-	6937	REEP1
ENSG00000068650	782	3.72928	877	3.74041	841	3.57463	622	2.91515	1146	4.59447	940	4.08999	13	112690038	112887168	+	14024	ATP11A
ENSG00000068654	1252	4.25168	1382	4.19726	1473	4.45837	1651	5.51005	2854	8.14785	2386	7.3927	2	86020216	86106155	-	19694	POLR1A
ENSG00000068697	1801	77.9102	2098	81.1686	1973	76.072	1855	78.8637	1881	68.4072	1799	71.0049	2	20032650	20051628	-	1546	LAPTM4A
ENSG00000068724	1210	6.01842	1399	6.22324	1378	6.1089	1032	5.04463	1501	6.2764	1322	5.99936	2	46915869	47076137	+	13446	TTC7A
ENSG00000068745	1630	19.3835	1952	20.76	1959	20.7633	1889	22.0765	1940	19.3945	1803	19.5622	3	48688003	48740353	-	5624	IP6K2
ENSG00000068781	0	0	0	0	0	0	0	0	0	0	0	0	2	48529925	48776517	+	4294	STON1-GTF2A1L
ENSG00000068784	59	0.782134	75	0.889185	62	0.732551	64	0.833799	74	0.824695	121	1.46349	2	45388680	45612165	-	5045	SRBD1
ENSG00000068796	374	1.91669	373	1.70958	385	1.75856	304	1.53111	483	2.08094	478	2.23503	5	62306162	62391025	+	13050	KIF2A
ENSG00000068831	7	0.0769483	3	0.0294934	4	0.0391902	2	0.0216065	3	0.0277239	1	0.0100295	11	64726911	64745456	-	6084	RASGRP2
ENSG00000068878	1544	9.93661	1579	9.08814	1626	9.32671	1004	6.35005	1947	10.5339	1907	11.1974	2	53864069	53970993	-	10392	PSME4
ENSG00000068885	61	0.576218	70	0.591367	73	0.614606	45	0.417755	74	0.587653	67	0.577442	3	160256986	160399880	-	7080	IFT80
ENSG00000068903	2122	22.8678	2527	24.3549	2370	22.7637	1679	17.782	2123	19.2336	1908	18.76	19	38878555	38899862	-	6206	SIRT2
ENSG00000068912	1254	5.10788	1390	5.06361	1465	5.31861	652	2.61002	1161	3.97565	1102	4.09545	2	53787009	53833038	+	16419	ERLEC1
ENSG00000068971	440	8.75797	455	8.09961	487	8.63966	234	4.5774	276	4.61841	292	5.30286	11	64917553	64934475	+	3360	PPP2R5B
ENSG00000068976	4	0.0574316	6	0.0770449	5	0.0639849	8	0.112884	11	0.132775	8	0.104799	11	64746389	64759974	-	4658	PYGM
ENSG00000068985	1	0.101486	0	0	1	0.0904527	0	0	2	0.170635	1	0.0925936	X	49687447	49695984	-	659	PAGE1
ENSG00000069011	254	4.93529	322	5.59548	324	5.61101	433	8.26837	407	6.64823	371	6.57703	5	135027734	135034813	-	3442	PITX1
ENSG00000069018	0	0	0	0	1	0.0158196	0	0	0	0	1	0.0161941	5	136212745	136365545	-	3768	TRPC7
ENSG00000069020	409	1.86663	416	1.69797	441	1.79386	440	1.97351	422	1.61912	353	1.46989	5	66596380	67169593	+	14654	MAST4
ENSG00000069122	10	0.101317	5	0.0453056	7	0.0632114	12	0.119485	2	0.017035	4	0.0369757	6	46852522	46954943	-	6601	ADGRF5
ENSG00000069188	5	0.0279525	9	0.0449981	7	0.0348791	6	0.0329651	0	0	1	0.00510066	17	73334384	73644445	-	11963	SDK2
ENSG00000069206	0	0	0	0	0	0	0	0	0	0	0	0	8	24440930	24526970	+	4483	ADAM7
ENSG00000069248	852	9.37033	866	8.51795	846	8.29282	434	4.69091	745	6.88817	645	6.47219	1	229440259	229508341	-	6081	NUP133
ENSG00000069275	4481	46.47	5026	46.6146	5134	47.4538	3593	36.6191	5740	50.0429	5820	55.0677	1	205712822	205750182	-	6449	NUCKS1
ENSG00000069329	1808	12.4234	1981	12.1739	2153	13.1857	1275	8.61006	2118	12.2349	2129	13.3474	16	46656132	46689518	-	9733	VPS35
ENSG00000069345	2353	31.7848	2825	34.1285	2673	32.182	1826	24.241	2453	27.8566	2280	28.1001	16	46955362	46973674	-	4951	DNAJA2
ENSG00000069399	894	19.3245	996	19.2544	922	17.7631	1134	24.0899	509	9.24954	451	8.89452	19	44747705	44760044	+	3094	BCL3
ENSG00000069424	1411	5.43522	1672	5.76008	1602	5.50009	1023	3.87274	1250	4.04793	1163	4.08739	1	5990927	6101193	+	17362	KCNAB2
ENSG00000069431	0	0	0	0	0	0	0	0	0	0	0	0	12	21797389	21942543	-	17483	ABCC9
ENSG00000069482	0	0	0	0	0	0	0	0	1	0.0432493	0	0	11	68683779	68691175	+	1300	GAL
ENSG00000069493	108	1.03852	128	1.10079	169	1.44843	70	0.661521	58	0.468871	52	0.456218	12	9664969	9699553	+	6955	CLEC2D
ENSG00000069509	360	19.1539	461	21.936	430	20.3911	297	15.5297	357	15.9682	371	18.0096	X	44523639	44542859	-	1257	FUNDC1
ENSG00000069535	2004	46.2956	2338	48.3045	2270	46.7395	1819	41.2978	1886	36.6282	1652	34.8199	X	43766610	43882450	-	2895	MAOB
ENSG00000069667	68	0.267155	69	0.24244	76	0.266124	35	0.135137	28	0.0924793	31	0.11112	15	60488284	61229302	-	17023	RORA
ENSG00000069696	18	0.802014	24	0.956363	28	1.11195	13	0.569253	5	0.187289	11	0.447176	11	637269	640706	+	1501	DRD4
ENSG00000069702	373	2.90846	360	2.51049	390	2.71042	163	1.24909	225	1.47492	171	1.21654	1	91680343	91906335	-	8577	TGFBR3
ENSG00000069764	6	0.533609	5	0.39769	2	0.158533	1	0.0874027	7	0.523363	5	0.405713	16	14672548	14694308	-	752	PLA2G10
ENSG00000069812	154	1.90482	215	2.37834	195	2.14974	53	0.644262	34	0.353546	33	0.372412	1	6412418	6424670	-	5407	HES2
ENSG00000069849	2473	63.199	2779	63.5151	2731	62.205	1395	35.0359	3252	69.8666	3111	72.5375	3	141876124	141926549	+	2617	ATP1B3
ENSG00000069869	390	2.88655	378	2.50212	431	2.8432	284	2.06578	336	2.09067	416	2.80921	15	55826922	55993660	-	9036	NEDD4
ENSG00000069943	72	1.06017	72	0.948151	82	1.07615	72	1.0419	122	1.5102	100	1.34344	15	55318960	55355648	+	4542	PIGB
ENSG00000069956	1014	10.2875	1032	9.36385	1151	10.408	428	4.26746	1035	8.82767	1206	11.1634	15	51952106	52067375	+	6592	MAPK6
ENSG00000069966	568	2.84976	607	2.72365	600	2.68305	421	2.07584	668	2.81753	636	2.91134	15	52115100	52191392	-	13330	GNB5
ENSG00000069974	353	2.08094	438	2.3092	405	2.12793	237	1.37305	304	1.50658	283	1.52212	15	55202966	55319113	-	11345	RAB27A
ENSG00000069998	397	5.37905	486	5.88916	437	5.27732	505	6.72448	648	7.38113	624	7.71393	22	17137511	17165287	-	4936	HDHD5
ENSG00000070010	633	4.85375	679	4.65635	736	5.03001	517	3.89598	971	6.2593	965	6.75115	22	19449911	19479202	-	8722	UFD1
ENSG00000070018	1936	12.487	1989	11.4733	2170	12.4747	1061	6.72545	1738	9.42401	1597	9.39798	12	12116025	12267044	-	10369	LRP6
ENSG00000070019	13	0.207451	14	0.199803	15	0.213344	1	0.0156829	8	0.107324	5	0.0727979	12	14612632	14696599	-	4191	GUCY2C
ENSG00000070031	2	0.254293	2	0.227424	5	0.566619	3	0.374868	0	0	2	0.232012	11	626309	627181	-	526	SCT
ENSG00000070047	1299	15.0174	1549	16.0155	1477	15.2189	1648	18.7239	2282	22.1786	1902	20.062	11	576470	612222	+	5785	PHRF1
ENSG00000070061	1039	2.86416	1072	2.64288	1237	3.03926	509	1.37896	1179	2.7323	1063	2.67357	9	108866898	108934328	-	24261	ELP1
ENSG00000070081	278	2.06055	264	1.75003	371	2.45093	154	1.12179	204	1.27117	271	1.83267	11	17208153	17349980	+	9023	NUCB2
ENSG00000070087	3996	74.0711	4126	68.3998	4170	68.8932	2475	45.087	3267	50.9103	3140	53.1043	3	149964904	150050788	-	3608	PFN2
ENSG00000070159	1133	7.58119	1210	7.24093	1228	7.32357	736	4.83991	1118	6.289	1105	6.74599	9	109375466	109498313	-	9995	PTPN3
ENSG00000070182	8	0.0361606	17	0.0687221	14	0.0564015	7	0.0310954	37	0.140598	18	0.0742326	14	64746283	64879907	-	14796	SPTB
ENSG00000070190	4	0.0582824	1	0.013031	1	0.0129866	4	0.0572783	1	0.0122493	0	0	4	99816827	99870190	+	4590	DAPP1
ENSG00000070193	0	0	0	0	0	0	0	0	0	0	0	0	5	44300247	44389706	-	6399	FGF10
ENSG00000070214	6583	35.5827	7105	34.3464	7458	35.9298	3597	19.1077	4128	18.758	3795	18.7156	9	105244622	105439171	+	12373	SLC44A1
ENSG00000070269	164	1.35879	204	1.51161	192	1.41784	52	0.423414	82	0.571157	105	0.793733	14	56488354	56650606	+	8072	TMEM260
ENSG00000070366	657	4.15779	670	3.79205	701	3.95396	607	3.77519	804	4.27746	659	3.80504	17	2059839	2303785	-	10568	SMG6
ENSG00000070367	435	2.33262	505	2.42185	523	2.49961	222	1.16993	527	2.37573	618	3.02356	14	57200507	57268905	-	12472	EXOC5
ENSG00000070371	268	1.78309	333	1.98145	332	1.96876	245	1.60198	258	1.44308	255	1.54794	22	19179473	19291719	-	10052	CLTCL1
ENSG00000070388	3	0.0721716	1	0.0215153	1	0.0214419	3	0.0709282	2	0.040449	2	0.0438987	19	639879	644373	+	2780	FGF22
ENSG00000070404	400	8.82018	398	7.84879	404	7.93992	261	5.65602	252	4.67144	208	4.18463	19	676392	683392	+	3033	FSTL3
ENSG00000070413	1215	14.4974	1368	14.5983	1348	14.3358	1053	12.348	1469	14.7356	1315	14.3158	22	19036282	19122454	-	5605	DGCR2
ENSG00000070423	675	13.0775	773	13.3937	731	12.6227	929	17.6884	1027	16.7272	837	14.7952	19	647526	663233	-	3452	RNF126
ENSG00000070444	688	5.28822	699	4.80507	752	5.15176	612	4.62301	696	4.49741	582	4.0815	17	2384073	2401104	-	8701	MNT
ENSG00000070476	611	5.57554	655	5.3455	655	5.32726	327	2.93255	820	6.2906	748	6.22764	3	126437601	126475891	-	7329	ZXDC
ENSG00000070495	1480	16.5825	1656	16.594	1664	16.6172	1006	11.0774	1620	15.2594	1407	14.3833	17	76712832	76726799	-	5969	JMJD6
ENSG00000070501	335	5.45652	381	5.55007	380	5.5166	204	3.26553	276	3.77931	271	4.02733	8	42338454	42371808	+	4106	POLB
ENSG00000070526	59	1.16192	57	1.00392	49	0.860073	124	2.39992	34	0.562904	26	0.467167	17	76624761	76643786	-	3396	ST6GALNAC1
ENSG00000070540	528	10.3768	595	10.458	645	11.2981	313	6.0454	364	6.01398	329	5.8993	17	68420948	68457513	-	3403	WIPI1
ENSG00000070601	1	0.0113105	0	0	0	0	1	0.0111156	0	0	0	0	9	37650954	37746904	+	5913	FRMPD1
ENSG00000070610	1312	18.2689	1556	19.3771	1511	18.7525	1021	13.9719	1499	17.5474	1265	16.0711	9	35736866	35749228	-	4803	GBA2
ENSG00000070614	1651	11.6107	1931	12.1449	1977	12.3918	1806	12.4819	2752	16.2701	2411	15.4697	5	150485818	150558211	+	9510	NDST1
ENSG00000070669	90	1.22939	76	0.928462	98	1.19314	30	0.402738	23	0.264125	13	0.16202	7	97851677	97872542	-	4896	ASNS
ENSG00000070718	337	3.59118	370	3.52623	353	3.35273	180	1.88509	272	2.43674	230	2.2362	8	42152946	42171673	+	6276	AP3M2
ENSG00000070729	3	0.0274469	0	0	1	0.00815436	3	0.0269741	0	0	0	0	16	57882340	57971128	-	7310	CNGB1
ENSG00000070731	1	0.0222782	3	0.0597727	0	0	5	0.109472	7	0.131102	3	0.0609785	17	76565377	76586956	-	3002	ST6GALNAC2
ENSG00000070748	0	0	0	0	0	0	0	0	0	0	0	0	10	49609095	49667942	+	6588	CHAT
ENSG00000070756	22631	158.552	23073	144.569	25760	160.854	19553	134.628	27607	162.6	26705	170.702	8	100685816	100722809	-	9546	PABPC1
ENSG00000070759	43	0.866466	72	1.29753	68	1.22126	41	0.811931	19	0.321862	12	0.220618	1	45343883	45491163	-	3319	TESK2
ENSG00000070761	352	10.2265	386	10.0294	420	10.8755	283	8.08023	423	10.3314	387	10.2582	16	58113592	58129381	-	2302	CFAP20
ENSG00000070770	841	5.42751	843	4.86557	901	5.18258	618	3.91964	953	5.17047	844	4.96962	16	58157907	58198106	-	10363	CSNK2A2
ENSG00000070778	268	2.33684	274	2.13672	251	1.95068	130	1.11401	298	2.18446	255	2.02867	14	88465778	88555007	-	7670	PTPN21
ENSG00000070785	340	6.66634	391	6.85626	354	6.18627	156	3.00598	403	6.64272	405	7.24502	1	44850522	44986722	-	3411	EIF2B3
ENSG00000070808	0	0	0	0	0	0	0	0	0	0	1	0.00643595	5	150219491	150290093	-	9481	CAMK2A
ENSG00000070814	1309	7.65318	1444	7.55042	1488	7.75393	1677	9.6358	2197	10.7985	1888	10.0712	5	150357629	150400308	+	11439	TCOF1
ENSG00000070831	25	0.0685292	33	0.0809006	38	0.0928403	40	0.107758	48	0.110614	79	0.197578	1	22052627	22101360	+	24398	CDC42
ENSG00000070882	898	7.42458	916	6.77318	989	7.288	560	4.55026	809	5.62311	763	5.75567	7	24796540	24981634	-	8089	OSBPL3
ENSG00000070886	0	0	0	0	0	0	0	0	1	0.0103467	0	0	1	22563489	22603595	+	5434	EPHA8
ENSG00000070915	0	0	0	0	0	0	0	0	0	0	0	0	16	56865207	56915850	+	6180	SLC12A3
ENSG00000070950	301	2.88239	277	2.37229	382	3.26037	307	2.88919	344	2.76934	409	3.57343	3	8775402	8963773	-	6984	RAD18
ENSG00000070961	1431	10.0498	1492	9.37103	1760	11.0166	1362	9.40039	1681	9.92468	1879	12.0398	12	89588049	89709366	-	9523	ATP2B1
ENSG00000070985	0	0	0	0	0	0	2	0.0229734	1	0.00982596	0	0	11	2404515	2444514	-	5722	TRPM5
ENSG00000071051	506	11.3751	583	11.7212	555	11.1202	268	5.92094	394	7.44615	355	7.28128	2	105744912	105894274	+	2975	NCK2
ENSG00000071054	6040	33.7807	6736	33.6927	6841	34.1011	3239	17.8031	6928	32.5741	6339	32.3466	2	101696850	101894690	+	11958	MAP4K4
ENSG00000071073	16	0.111049	15	0.0931079	10	0.0618601	2	0.0136419	3	0.0175044	7	0.0443269	2	98619106	98731132	-	9636	MGAT4A
ENSG00000071082	5751	72.8864	6252	70.8637	6490	73.3103	5821	72.5025	5211	55.5209	4991	57.7121	2	101002229	101024032	+	5277	RPL31
ENSG00000071127	5717	20.7111	6426	20.8198	6175	19.9383	6219	22.1416	10692	32.5632	9110	30.1113	4	10068089	10116972	-	18461	WDR1
ENSG00000071189	327	1.33204	288	1.04921	356	1.29252	211	0.844705	342	1.17119	370	1.37514	7	17790761	17940501	-	16418	SNX13
ENSG00000071203	0	0	0	0	0	0	0	0	0	0	0	0	11	60492778	60507430	+	1839	MS4A12
ENSG00000071205	927	5.76447	1047	5.82275	1055	5.84722	580	3.54454	821	4.29196	736	4.17574	4	147732063	148072776	+	10755	ARHGAP10
ENSG00000071242	56	0.453912	44	0.318961	43	0.310648	16	0.127455	25	0.170356	23	0.170094	6	166409364	166906451	-	8251	RPS6KA2
ENSG00000071243	30	0.385841	38	0.437091	51	0.58462	40	0.505591	80	0.864987	93	1.0913	7	120950763	120977216	+	5200	ING3
ENSG00000071246	33	0.305553	21	0.173898	38	0.313598	65	0.591478	45	0.350282	28	0.236541	14	76761468	76783015	+	7223	VASH1
ENSG00000071282	568	4.20912	570	3.77763	612	4.04214	585	4.26041	431	2.68505	344	2.32583	3	8501807	8574668	+	9025	LMCD1
ENSG00000071462	1635	13.7665	1854	13.961	1794	13.4631	2334	19.3134	2545	18.0147	2296	17.6382	7	73683025	73705161	+	7943	BUD23
ENSG00000071537	2425	16.977	2507	15.6966	2867	17.8894	777	5.34594	1620	9.5345	1669	10.6606	14	81471547	81533853	-	9553	SEL1L
ENSG00000071539	274	5.5212	309	5.56856	342	6.14223	557	11.0304	856	14.5007	760	13.9725	5	892884	919357	+	3319	TRIP13
ENSG00000071553	5379	63.3015	6152	64.7487	5672	59.493	4548	52.6	7272	71.9447	6419	68.9217	X	154428633	154436516	+	5683	ATP6AP1
ENSG00000071564	1400	14.7033	1667	15.6576	1620	15.1642	1880	19.4043	1779	15.7071	1550	14.8523	19	1609291	1652615	-	6368	TCF3
ENSG00000071575	0	0	0	0	0	0	0	0	0	0	0	0	2	12716910	12742734	+	4567	TRIB2
ENSG00000071626	3311	24.0666	3627	23.5779	3564	23.0892	4391	31.3669	4007	24.4854	3547	23.523	19	1407569	1435687	+	9201	DAZAP1
ENSG00000071655	427	3.61074	504	3.81154	407	3.06747	469	3.89757	967	6.87429	886	6.83563	19	1573596	1592865	-	7909	MBD3
ENSG00000071677	0	0	0	0	0	0	0	0	0	0	0	0	2	237566574	237567175	+	264	PRLH
ENSG00000071794	196	2.17601	197	1.95602	216	2.13735	124	1.35294	175	1.63334	193	1.95496	3	149030127	149086554	-	6024	HLTF
ENSG00000071859	3857	101.079	4272	100.125	4091	95.5555	2629	67.71	3872	85.3056	3766	90.0464	X	154444141	154450654	+	2552	FAM50A
ENSG00000071889	1185	15.5456	1373	16.1088	1209	14.1362	1081	13.937	1006	11.0948	948	11.3468	X	154506159	154516242	-	5098	FAM3A
ENSG00000071894	1480	16.3389	1789	17.6634	1713	16.8552	2023	21.9487	2060	19.1188	1802	18.1506	8	144393229	144409335	-	6058	CPSF1
ENSG00000071909	0	0	0	0	0	0	0	0	0	0	0	0	2	170178145	170655171	+	8236	MYO3B
ENSG00000071967	0	0	2	0.0231294	1	0.0115252	2	0.0254164	5	0.0543543	2	0.023596	2	171522247	171558129	+	5172	CYBRD1
ENSG00000071991	0	0	1	0.00871394	0	0	2	0.0191512	1	0.00819116	1	0.00888974	18	66501083	66604138	-	6864	CDH19
ENSG00000071994	841	8.68519	933	8.61721	899	8.27485	843	8.55586	933	8.10023	841	7.9242	6	170575295	170584692	-	6476	PDCD2
ENSG00000072041	0	0	0	0	0	0	0	0	0	0	1	0.00302765	12	84859491	84913629	-	20154	SLC6A15
ENSG00000072042	887	10.7897	1046	11.3794	1009	10.9394	794	9.49202	988	10.1036	1104	12.2527	14	67676800	67695793	-	5498	RDH11
ENSG00000072062	1529	13.9506	1681	13.7169	1581	12.8569	1720	15.4229	2035	15.6093	1779	14.8094	19	14091688	14118084	-	7330	PRKACA
ENSG00000072071	832	6.55631	919	6.47669	931	6.53887	893	6.91576	543	3.59723	480	3.45107	19	14147743	14206187	-	8487	ADGRL1
ENSG00000072080	0	0	0	0	0	0	0	0	0	0	0	0	2	234050679	234077134	+	1265	SPP2
ENSG00000072110	2869	13.3992	3303	13.7961	3316	13.8032	3591	16.4822	4189	16.4471	3631	15.4721	14	68874128	68979440	-	14320	ACTN1
ENSG00000072121	661	2.78312	718	2.70369	726	2.72448	497	2.05655	841	2.97686	668	2.56616	14	67727374	67816590	-	15884	ZFYVE26
ENSG00000072133	0	0	0	0	0	0	7	0.0511891	1	0.00625547	2	0.0135779	X	84058346	84206356	-	8988	RPS6KA6
ENSG00000072134	562	4.42605	654	4.60638	635	4.45729	436	3.37458	617	4.08506	466	3.34844	17	19215615	19336715	+	8492	EPN2
ENSG00000072135	453	5.28545	537	5.60351	573	5.95876	587	6.73092	626	6.14032	553	5.88688	2	130356045	130375405	+	5732	PTPN18
ENSG00000072163	4	0.0306398	2	0.0137012	2	0.0136544	7	0.0526959	4	0.0257584	0	0	2	127638381	127681786	-	8731	LIMS2
ENSG00000072182	0	0	0	0	1	0.011354	4	0.0500776	2	0.0214187	1	0.0116227	2	219514170	219538772	+	5250	ASIC4
ENSG00000072195	0	0	6	0.0210287	2	0.00698563	1	0.00385133	1	0.00329451	0	0	2	219434843	219493629	+	17066	SPEG
ENSG00000072201	4	0.0475669	12	0.127623	17	0.180182	9	0.105182	5	0.0499859	8	0.0867983	4	53459301	53701405	-	5624	LNX1
ENSG00000072210	5710	24.909	6251	24.3877	6406	24.9071	6169	26.4476	6191	22.7046	5885	23.423	17	19648136	19685760	+	15331	ALDH3A2
ENSG00000072274	4656	17.9206	5098	17.5486	5159	17.6979	2152	8.1402	9078	29.374	8423	29.579	3	196012511	196082153	-	17376	TFRC
ENSG00000072310	1370	11.1276	1472	10.6927	1554	11.2499	3289	26.254	2159	14.7423	1938	14.3618	17	17810399	17837002	-	8234	SREBF1
ENSG00000072315	0	0	0	0	3	0.0147266	1	0.00541273	1	0.00463017	2	0.0100501	X	111768011	112082776	-	12143	TRPC5
ENSG00000072364	2415	14.3173	2506	13.287	2819	14.8955	1121	6.53132	2365	11.7871	2255	12.1973	5	132875395	132963634	-	11281	AFF4
ENSG00000072401	511	9.82046	606	10.4156	597	10.2259	188	3.55076	371	5.99401	363	6.36493	10	58334979	58370751	+	3480	UBE2D1
ENSG00000072415	313	1.41202	363	1.46455	423	1.7008	178	0.789165	354	1.34255	315	1.29653	14	67240713	67336061	+	14825	PALS1
ENSG00000072422	550	7.6969	536	6.70841	578	7.20938	470	6.46403	380	4.47064	305	3.8943	10	60869438	61001440	-	4779	RHOBTB1
ENSG00000072501	3684	22.75	4136	22.8425	4101	22.5719	3182	19.3114	6892	35.7799	6075	34.2282	X	53374149	53422728	-	10830	SMC1A
ENSG00000072506	2194	51.996	2680	56.8028	2493	52.659	1840	42.8552	2879	57.3598	2574	55.6568	X	53431258	53434370	-	2822	HSD17B10
ENSG00000072518	1589	8.84853	1843	9.17856	1799	8.92884	1853	10.1409	2440	11.4227	2173	11.0404	11	63838928	63911020	+	12010	MARK2
ENSG00000072571	28	0.47625	38	0.578046	40	0.606392	65	1.08653	74	1.05813	100	1.55186	5	163460203	163491941	+	3932	HMMR
ENSG00000072609	1169	4.56855	1297	4.53321	1307	4.55257	1384	5.3156	1854	6.09125	1632	5.81916	12	132822187	132956304	-	17113	CHFR
ENSG00000072657	0	0	0	0	0	0	0	0	0	0	0	0	12	72087266	72670758	+	12264	TRHDE
ENSG00000072682	1138	7.51465	1219	7.199	1282	7.54521	954	6.19109	1144	6.35075	1078	6.49474	5	132190147	132295315	-	10128	P4HA2
ENSG00000072694	0	0	0	0	1	0.00895693	0	0	0	0	0	0	1	161663143	161678654	+	6655	FCGR2B
ENSG00000072736	366	2.77967	349	2.37049	411	2.78208	153	1.14197	360	2.29851	319	2.21044	16	68084751	68229259	+	8806	NFATC3
ENSG00000072756	193	0.889999	223	0.919685	203	0.834344	157	0.711516	246	0.953674	265	1.11495	3	3126933	3153435	+	14503	TRNT1
ENSG00000072778	6809	94.4771	8037	99.733	7704	95.2744	7507	102.367	5199	60.6451	4906	62.1079	17	7217125	7225266	+	4820	ACADVL
ENSG00000072786	935	7.01424	1140	7.64849	1069	7.14765	1185	8.73654	1246	7.85813	1066	7.29629	5	172042079	172188224	-	8915	STK10
ENSG00000072803	1745	20.9259	1952	20.9349	1914	20.4573	1217	14.3428	1686	16.9973	1554	17.0027	5	171861549	172006873	-	5577	FBXW11
ENSG00000072818	35	0.315467	57	0.459476	43	0.345439	20	0.177161	17	0.128815	13	0.106907	17	7336529	7351477	+	7420	ACAP1
ENSG00000072832	211	2.40441	251	2.55801	224	2.27505	113	1.26549	205	1.96387	157	1.63231	4	5748084	5893086	-	5869	CRMP1
ENSG00000072840	448	4.19398	517	4.32854	566	4.72261	273	2.51168	597	4.69846	430	3.67277	4	5711201	5814305	+	7144	EVC
ENSG00000072849	712	7.46011	942	8.8271	853	7.96583	822	8.46427	1229	10.8255	1050	10.0376	17	5471254	5486811	-	6383	DERL2
ENSG00000072858	13	0.111494	21	0.161075	14	0.107017	16	0.134859	6	0.0432604	3	0.0234749	3	113532555	113629575	+	7798	SIDT1
ENSG00000072864	1185	9.64484	1367	9.95055	1393	10.1052	1912	15.2939	1525	10.4347	1361	10.1067	16	15643267	15734691	+	8217	NDE1
ENSG00000072952	51	0.442965	62	0.481607	63	0.487705	136	1.16089	55	0.401601	71	0.562645	11	10573091	10693988	-	7700	IRAG1
ENSG00000072954	240	5.37361	279	5.58677	312	6.22625	188	4.13681	91	1.71289	67	1.36869	19	16661139	16690023	+	2987	TMEM38A
ENSG00000072958	1211	5.74645	1474	6.2554	1381	5.84072	1495	6.97188	1709	6.81759	1444	6.25172	19	16197854	16245906	+	14094	AP1M1
ENSG00000073008	1574	17.2626	1754	17.2042	1755	17.1552	813	8.76286	2746	25.3184	2330	23.315	19	44643798	44666162	+	6098	PVR
ENSG00000073050	337	8.21065	345	7.51742	354	7.6872	494	11.8284	374	7.66041	347	7.71354	19	43543311	43580473	-	2745	XRCC1
ENSG00000073060	4350	19.5421	4708	18.9157	4735	18.9592	8596	37.9518	9385	35.4446	7949	32.5816	12	124776856	124882668	-	14887	SCARB1
ENSG00000073067	20	0.479248	27	0.578623	10	0.213573	26	0.612289	7	0.141014	8	0.174903	7	983181	989640	+	2791	CYP2W1
ENSG00000073111	618	8.76591	770	9.7679	733	9.26679	1675	23.3494	1886	22.4897	1676	21.69	3	127598410	127622436	+	4715	MCM2
ENSG00000073146	10	0.0973211	6	0.0522228	11	0.095415	1	0.00956444	1	0.00818163	0	0	22	50089879	50161690	+	6872	MOV10L1
ENSG00000073150	656	14.1388	739	14.2447	681	13.0819	283	5.99442	442	8.00872	379	7.45288	22	50170731	50180295	+	3103	PANX2
ENSG00000073169	283	8.11959	352	9.03218	290	7.41588	276	7.78233	262	6.31949	234	6.12548	22	50201011	50217616	+	2331	SELENOO
ENSG00000073282	3	0.0268267	2	0.0159948	1	0.0079701	42	0.369104	5	0.037588	0	0	3	189631389	189897276	+	7479	TP63
ENSG00000073331	400	2.17034	435	2.11086	441	2.13267	263	1.40241	173	0.789127	193	0.955436	4	112285509	112442621	+	12326	ALPK1
ENSG00000073350	1246	10.4964	1538	11.5873	1497	11.2399	1681	13.917	1301	9.2137	1076	8.27014	17	75525080	75575209	+	7939	LLGL2
ENSG00000073417	831	6.94359	874	6.53125	936	6.97069	569	4.67248	836	5.87249	791	6.03026	15	84980440	85139145	+	8004	PDE8A
ENSG00000073464	180	1.59194	165	1.30509	192	1.51346	91	0.790947	146	1.08552	121	0.976372	X	10156975	10237660	+	7562	CLCN4
ENSG00000073536	292	3.56688	321	3.50682	318	3.46218	369	4.42981	448	4.60062	423	4.71436	17	35128730	35142304	-	5475	NLE1
ENSG00000073578	35	0.268961	38	0.26116	52	0.356157	28	0.211462	39	0.251952	36	0.252406	5	218303	257082	+	8703	SDHA
ENSG00000073584	55	0.199153	46	0.148965	58	0.187184	39	0.138784	54	0.16438	70	0.231258	17	40624962	40648654	-	18470	SMARCE1
ENSG00000073598	0	0	1	0.04424	1	0.044089	7	0.340302	7	0.291101	8	0.36106	17	35121615	35130732	+	1352	FNDC8
ENSG00000073605	397	4.49636	477	4.8316	489	4.93624	365	4.06271	108	1.02832	94	0.971347	17	39904595	39919854	-	5905	GSDMB
ENSG00000073614	1277	7.09989	1296	6.44418	1404	6.95736	672	3.67183	1101	5.14613	1097	5.56472	12	280057	389320	-	12029	KDM5A
ENSG00000073670	21	0.291806	13	0.161555	14	0.173388	20	0.273122	14	0.163544	8	0.101424	17	44758988	44781846	+	4813	ADAM11
ENSG00000073711	128	1.09962	132	1.01416	157	1.20212	112	0.945588	140	1.0111	184	1.4422	3	135965728	136147894	+	7785	PPP2R3A
ENSG00000073712	383	3.02667	387	2.73513	387	2.7258	106	0.823236	275	1.82697	289	2.08372	14	52857268	52952435	-	8463	FERMT2
ENSG00000073734	16	0.138699	11	0.0852803	17	0.131347	12	0.102232	10	0.0728764	16	0.126547	2	168915498	169031324	-	7715	ABCB11
ENSG00000073737	576	10.2726	646	10.3037	647	10.2844	346	6.0644	866	12.984	812	13.2127	2	169064789	169096167	+	3750	DHRS9
ENSG00000073754	0	0	0	0	1	0.0241427	0	0	0	0	0	0	1	157830911	157898256	-	2469	CD5L
ENSG00000073756	191	2.3293	218	2.37767	252	2.73911	188	2.25322	75	0.76893	71	0.790001	1	186671791	186680922	-	5484	PTGS2
ENSG00000073792	744	9.33546	830	9.31414	855	9.56194	643	7.92915	677	7.14141	651	7.45281	3	185643130	185825042	-	5330	IGF2BP2
ENSG00000073803	766	4.06453	849	4.02895	833	3.93952	390	2.03376	486	2.16796	460	2.22698	3	185282941	185489094	+	12604	MAP3K13
ENSG00000073849	2566	15.4022	2777	14.9075	2895	15.4879	2852	16.824	1035	5.22276	857	4.69336	3	186930325	187078553	+	11142	ST6GAL1
ENSG00000073861	0	0	0	0	0	0	0	0	0	0	0	0	17	47733236	47746122	+	2625	TBX21
ENSG00000073910	190	0.674041	174	0.552057	199	0.62922	201	0.700779	122	0.363852	89	0.288071	13	31846713	32299125	+	18852	FRY
ENSG00000073921	3406	35.9177	3692	34.8199	3760	35.3402	1622	16.81	2816	24.9649	2719	26.1607	11	85957175	86069882	-	6342	PICALM
ENSG00000073969	1007	7.11765	1107	6.99772	1047	6.59585	651	4.52211	1115	6.62544	1032	6.65523	17	46590669	46757679	+	9462	NSF
ENSG00000074047	176	1.5247	230	1.78198	257	1.98437	118	1.00463	150	1.09244	143	1.13028	2	120735623	120992653	+	7720	GLI2
ENSG00000074054	1371	8.33253	1406	7.64235	1441	7.80586	859	5.1308	1329	6.79043	1299	7.20319	2	121337776	121649476	-	11004	CLASP1
ENSG00000074071	937	57.3861	1009	55.2663	972	53.058	1204	72.468	1165	59.9827	1048	58.5605	16	1771890	1773150	-	1092	MRPS34
ENSG00000074181	4	0.028435	7	0.0445034	6	0.0380155	12	0.0838352	31	0.185262	22	0.142689	19	15159038	15200995	-	9408	NOTCH3
ENSG00000074201	1701	24.8333	1940	25.3299	1842	23.9683	1543	22.1385	1845	22.6443	1700	22.6441	11	77514936	77637794	-	4581	CLNS1A
ENSG00000074211	920	6.56937	973	6.21371	1047	6.66346	422	2.96143	944	5.66684	821	5.34879	4	6320578	6563600	-	9366	PPP2R2C
ENSG00000074219	862	19.3456	964	19.3487	938	18.7626	1142	25.1879	780	14.7164	676	13.8419	19	49340595	49362457	-	2980	TEAD2
ENSG00000074266	285	2.80014	363	3.18965	336	2.94232	338	3.26365	503	4.15466	465	4.16835	11	86244753	86278813	+	6807	EED
ENSG00000074276	3527	43.7062	3877	42.967	3948	43.6046	2393	29.1429	2056	21.4187	1980	22.3861	5	176542511	176595974	+	5397	CDHR2
ENSG00000074317	0	0	0	0	0	0	0	0	0	0	1	0.030388	5	176620082	176630556	-	2008	SNCB
ENSG00000074319	1904	35.7891	2257	37.9418	2177	36.472	1222	22.574	1714	27.0849	1608	27.577	11	18468336	18526951	-	3558	TSG101
ENSG00000074356	1127	5.12043	1185	4.81507	1266	5.12664	705	3.14792	1307	4.99218	1181	4.89563	17	3802158	3846246	-	14720	NCBP3
ENSG00000074370	0	0	1	0.00867728	1	0.00864766	4	0.0381412	2	0.0163134	2	0.0177047	17	3923870	3964464	-	6893	ATP2A3
ENSG00000074410	7879	75.2987	9128	78.0178	8957	76.2949	9359	87.9019	7311	58.7389	6643	57.9238	15	63321378	63381846	-	6998	CA12
ENSG00000074416	3305	19.5641	3774	19.9799	3746	19.7639	5027	29.2449	3378	16.8105	3077	16.6185	3	127689062	128052190	-	11298	MGLL
ENSG00000074527	2218	33.9834	2345	32.133	2492	34.0307	973	14.6511	1751	22.5541	1593	22.2689	12	95657807	95791189	-	4365	NTN4
ENSG00000074582	327	6.47217	406	7.18671	409	7.2151	317	6.16615	475	7.90366	440	7.94568	2	218658764	218663443	+	3379	BCS1L
ENSG00000074590	508	5.73507	574	5.79547	527	5.30277	478	5.30341	738	7.00429	647	6.66432	12	106063345	106138954	-	5924	NUAK1
ENSG00000074603	553	3.62199	643	3.76647	666	3.88788	365	2.34946	550	3.02843	563	3.36439	15	65442463	65517704	-	10211	DPP8
ENSG00000074621	57	0.419651	51	0.335803	58	0.380591	90	0.651191	73	0.451823	92	0.617984	15	65611366	65660995	+	9084	SLC24A1
ENSG00000074657	1096	6.23613	1241	6.31507	1222	6.19716	1540	8.61148	1412	6.75417	1242	6.44766	18	58862600	58986480	+	11754	ZNF532
ENSG00000074660	28	0.378	32	0.386355	21	0.25268	47	0.623569	37	0.419922	29	0.357198	17	1633858	1645744	-	4954	SCARF1
ENSG00000074695	1941	21.3859	2028	19.9835	2467	24.2263	1387	15.0186	1660	15.376	1705	17.1397	18	59327823	59359265	-	6070	LMAN1
ENSG00000074696	2322	21.8908	2488	20.9774	2592	21.7797	1939	17.9651	2568	20.3529	2293	19.7233	15	65530418	65578349	+	7094	HACD3
ENSG00000074706	0	0	0	0	0	0	2	0.0154925	1	0.0066263	0	0	6	154154496	154356803	-	8485	IPCEF1
ENSG00000074755	1957	8.23781	2064	7.77021	2326	8.72665	1550	6.41217	2777	9.82719	2356	9.04842	17	4004445	4143030	-	15888	ZZEF1
ENSG00000074771	1	0.0337773	1	0.0302083	0	0	0	0	0	0	0	0	6	155395368	155455839	-	1980	NOX3
ENSG00000074800	26805	343.691	31474	360.916	29999	342.828	36916	465.179	53648	578.281	46976	549.547	1	8861000	8879190	-	5216	ENO1
ENSG00000074803	0	0	0	0	0	0	0	0	2	0.00875902	0	0	15	48178438	48304078	+	12838	SLC12A1
ENSG00000074842	1148	45.9743	1394	49.9273	1398	49.8997	1340	52.7389	1550	52.1841	1443	52.725	19	4641374	4670362	-	1670	MYDGF
ENSG00000074855	297	3.96865	366	4.3739	331	3.94213	253	3.32246	183	2.05575	168	2.0482	19	17323223	17334855	-	5005	ANO8
ENSG00000074935	410	3.86911	473	3.992	450	3.78492	254	2.35567	241	1.91195	248	2.13528	6	112070663	112087529	-	7087	TUBE1
ENSG00000074964	645	5.42331	667	5.01571	660	4.94613	671	5.54472	454	3.20917	400	3.0686	1	17539698	17697874	+	7954	ARHGEF10L
ENSG00000074966	52	1.00338	54	0.931874	50	0.859901	23	0.436156	18	0.291989	19	0.334496	4	48066393	48134250	-	3466	TXK
ENSG00000075035	0	0	0	0	0	0	0	0	0	0	0	0	12	108129288	108250537	+	6740	WSCD2
ENSG00000075043	0	0	0	0	1	0.00466529	0	0	1	0.00440042	0	0	20	63400208	63472677	-	12777	KCNQ2
ENSG00000075073	12	0.274657	6	0.122818	9	0.183599	24	0.539851	17	0.327108	23	0.480302	10	69403903	69416918	-	2922	TACR2
ENSG00000075089	660	11.5762	878	13.7727	882	13.7882	377	6.49856	538	7.93301	566	9.05766	12	100199122	100241865	+	3813	ACTR6
ENSG00000075131	142	3.46726	149	3.25377	144	3.13385	100	2.39967	217	4.45441	221	4.92342	15	66336191	66386746	-	2739	TIPIN
ENSG00000075142	904	14.3064	923	13.0636	936	13.2024	765	11.898	708	9.41947	575	8.30242	7	88205115	88226993	-	4226	SRI
ENSG00000075151	1120	6.30244	1164	5.85795	1312	6.58024	591	3.26837	1098	5.19429	979	5.02632	1	20806292	21177285	-	11885	EIF4G3
ENSG00000075188	482	9.24189	491	8.41971	455	7.77575	670	12.6253	632	10.1874	639	11.1787	12	102073103	102120120	-	3488	NUP37
ENSG00000075213	283	2.04415	293	1.89276	352	2.26613	262	1.85986	192	1.1659	225	1.48281	7	83955777	84492724	-	9259	SEMA3A
ENSG00000075218	489	7.95134	529	7.69288	561	8.13039	1039	16.6035	1529	20.9012	1341	19.8947	22	46296870	46330810	+	4113	GTSE1
ENSG00000075223	290	3.1795	261	2.55919	266	2.59931	113	1.21756	176	1.6222	212	2.12067	7	80742538	80922359	-	6100	SEMA3C
ENSG00000075234	828	15.4768	942	15.7472	895	14.9104	920	16.9001	695	10.9211	601	10.2495	22	46267961	46294008	+	3578	TTC38
ENSG00000075239	1164	13.2641	1218	12.413	1264	12.8378	757	8.47763	851	8.15245	894	9.2948	11	108116695	108147603	+	5869	ACAT1
ENSG00000075240	872	11.8993	1008	12.3018	1086	13.2085	720	9.65585	409	4.69204	327	4.07127	22	46576012	46679790	+	4901	GRAMD4
ENSG00000075275	2097	8.74075	2268	8.45465	2314	8.59668	1768	7.24245	2460	8.62022	1884	7.16486	22	46360834	46537620	-	16045	CELSR1
ENSG00000075290	1	0.0311936	0	0	0	0	0	0	0	0	0	0	10	100463009	100483744	+	2144	WNT8B
ENSG00000075292	367	1.96766	390	1.87004	497	2.37497	373	1.96538	508	2.28971	578	2.82741	2	71276561	71435069	+	12474	ZNF638
ENSG00000075303	341	4.48579	342	4.02358	368	4.31469	222	2.87005	364	4.02549	381	4.57284	7	87833568	87876360	-	5084	SLC25A40
ENSG00000075336	252	3.24293	319	3.67139	338	3.87678	207	2.61794	391	4.23006	387	4.54386	18	74148523	74160531	+	5197	TIMM21
ENSG00000075340	0	0	0	0	0	0	0	0	0	0	0	0	2	70607618	70768225	-	12673	ADD2
ENSG00000075388	0	0	0	0	0	0	0	0	0	0	0	0	11	69771022	69775341	-	3165	FGF4
ENSG00000075391	364	1.20682	415	1.23053	426	1.25883	195	0.635372	542	1.51068	485	1.4671	1	178094104	178484147	+	20172	RASAL2
ENSG00000075399	112	2.24265	126	2.2564	131	2.33793	128	2.51887	143	2.4072	145	2.64904	16	89707134	89720898	-	3340	VPS9D1
ENSG00000075407	53	0.268733	53	0.240338	57	0.257595	95	0.473393	103	0.439051	137	0.633785	10	38094334	38150293	+	13190	ZNF37A
ENSG00000075413	1145	3.55674	1257	3.49207	1255	3.47462	619	1.88968	1120	2.9248	1129	3.19975	14	103385377	103503831	+	21530	MARK3
ENSG00000075415	9645	72.5099	10995	73.9252	10791	72.3059	12698	93.8174	17806	112.537	16228	111.311	12	98593591	98606379	+	8896	SLC25A3
ENSG00000075420	3226	16.1927	3369	15.1237	3455	15.4568	2516	12.4113	3040	12.8281	2812	12.878	3	172039578	172401669	+	13324	FNDC3B
ENSG00000075426	3058	28.5557	3382	28.2443	3413	28.4059	4532	41.5909	2978	23.3783	2507	21.3593	2	28392448	28417317	+	7162	FOSL2
ENSG00000075429	0	0	0	0	0	0	0	0	0	0	1	0.00576959	17	66835117	66894751	+	10576	CACNG5
ENSG00000075461	9	0.167991	8	0.133547	2	0.0332729	13	0.238473	4	0.0627677	7	0.119211	17	66964707	67033398	+	3583	CACNG4
ENSG00000075539	204	0.751078	252	0.829769	270	0.886004	151	0.546367	252	0.779988	238	0.799481	4	48497357	48780322	-	18165	FRYL
ENSG00000075568	1585	8.12784	1739	7.97531	1938	8.85761	1022	5.1505	2205	9.50577	1855	8.67893	2	97756333	97995948	-	13042	TMEM131
ENSG00000075618	1002	18.1165	1241	20.0669	1253	20.1917	1057	18.7816	377	5.73033	303	4.99833	7	5592816	5606655	+	3699	FSCN1
ENSG00000075624	39598	601.198	45039	611.554	41323	559.182	52767	787.334	95521	1219.2	84409	1169.26	7	5526409	5563902	-	4405	ACTB
ENSG00000075643	1577	16.733	1885	17.8878	1821	17.2215	1499	15.6314	1522	13.5766	1476	14.2891	18	36187497	36272157	+	6303	MOCOS
ENSG00000075651	774	5.20036	868	5.21572	902	5.40152	491	3.2421	360	2.03342	332	2.0352	3	171600404	171810950	-	9954	PLD1
ENSG00000075673	0	0	0	0	0	0	0	0	0	0	0	0	13	24680408	24712472	+	4424	ATP12A
ENSG00000075702	691	3.78271	889	4.3524	824	4.0204	841	4.52454	1896	8.72563	1659	8.28606	19	36054649	36105108	+	12217	WDR62
ENSG00000075711	877	3.54356	1026	3.70757	983	3.54006	585	2.32299	986	3.34926	968	3.56855	3	197042560	197299330	-	16552	DLG1
ENSG00000075785	9445	87.8055	10682	88.8125	10621	88.0039	7564	69.1073	12858	100.491	11753	99.6884	3	128693669	128825942	+	7194	RAB7A
ENSG00000075790	25	0.29724	30	0.319	22	0.233135	7	0.0817934	33	0.329848	24	0.260349	7	107580246	107629170	+	5625	BCAP29
ENSG00000075826	21	0.177018	36	0.271395	21	0.157774	5	0.041421	3	0.0212594	14	0.107672	10	100486646	100519864	-	7934	SEC31B
ENSG00000075856	1274	11.1567	1327	10.393	1324	10.3341	1145	9.85429	1413	10.4026	1204	9.61989	12	108522214	108561400	-	7637	SART3
ENSG00000075884	0	0	0	0	0	0	0	0	0	0	0	0	2	143091362	143768352	+	6127	ARHGAP15
ENSG00000075886	9	0.382895	17	0.646827	17	0.64462	18	0.752597	26	0.929916	32	1.24212	2	131476119	131482934	+	1572	TUBA3D
ENSG00000075891	0	0	0	0	0	0	1	0.00998584	0	0	0	0	10	100735396	100829944	+	6582	PAX2
ENSG00000075914	563	8.50145	526	7.1035	543	7.30805	619	9.18603	564	7.15972	575	7.92189	3	44975241	45036066	+	4429	EXOSC7
ENSG00000075945	680	9.13575	663	7.96619	820	9.81897	376	4.9645	593	6.69765	663	8.1269	1	169921326	170085208	-	4978	KIFAP3
ENSG00000075975	200	1.36725	224	1.36952	210	1.27954	161	1.08167	214	1.22989	219	1.36596	3	12557057	12586208	+	9783	MKRN2
ENSG00000076003	647	10.4645	673	9.7349	724	10.4369	807	12.8275	1303	17.7171	1297	19.1395	2	135839626	135876443	-	4135	MCM6
ENSG00000076043	509	9.32642	481	7.88214	486	7.93689	310	5.58228	428	6.59286	389	6.50314	11	114439435	114450279	+	3650	REXO2
ENSG00000076053	273	2.31553	277	2.10121	287	2.16964	165	1.37539	155	1.10523	182	1.40843	11	114400030	114414203	+	7885	RBM7
ENSG00000076067	1173	8.80067	1231	8.25995	1338	8.94727	860	6.34116	660	4.16288	527	3.60748	12	56521820	56596193	+	8914	RBMS2
ENSG00000076108	6094	37.2678	6644	36.3382	7085	38.6179	5506	33.0918	6531	33.5772	5284	29.4829	12	56595596	56636816	-	10936	BAZ2A
ENSG00000076201	1185	11.5426	1297	11.2987	1288	11.182	1486	14.2252	2090	17.1145	1814	16.1213	3	47381011	47413435	+	6866	PTPN23
ENSG00000076242	484	4.06141	517	3.87993	487	3.64232	579	4.77489	765	5.39667	729	5.5813	3	36993350	37050846	+	7970	MLH1
ENSG00000076248	998	12.6627	1053	11.9489	1130	12.7789	1854	23.1185	1987	21.1947	1738	20.1198	12	109097597	109126725	+	5271	UNG
ENSG00000076258	9	0.236787	15	0.352946	10	0.234494	5	0.129282	10	0.221181	9	0.21604	1	171314183	171342084	+	2542	FMO4
ENSG00000076321	333	5.24758	358	5.04545	311	4.3681	131	2.0288	291	3.85514	307	4.41397	1	173714941	173786692	+	4244	KLHL20
ENSG00000076344	70	0.975726	57	0.71057	60	0.745415	25	0.34247	8	0.093746	7	0.0890234	16	268301	275980	-	4798	RGS11
ENSG00000076351	0	0	1	0.0075198	1	0.00749414	0	0	1	0.00706866	0	0	17	28394642	28407197	-	7954	SLC46A1
ENSG00000076356	3597	17.3755	4056	17.5225	3923	16.8901	2840	13.4824	4243	17.2307	3666	16.1572	1	208022242	208244384	-	13845	PLXNA2
ENSG00000076382	677	8.6771	761	8.72314	768	8.77333	1182	14.8887	1666	17.9512	1584	18.5233	17	28577565	28599025	-	5218	SPAG5
ENSG00000076513	1582	14.3949	1701	13.8423	1829	14.8332	798	7.13606	1005	7.68779	897	7.44683	12	109999186	110039763	+	7350	ANKRD13A
ENSG00000076554	2154	17.7608	2186	16.1201	2477	18.2037	1147	9.29462	1653	11.4583	1611	12.1196	8	80034745	80231232	-	8111	TPD52
ENSG00000076555	389	1.7926	384	1.58258	397	1.63057	406	1.8387	417	1.61548	389	1.63553	12	109116587	109268226	+	14513	ACACB
ENSG00000076604	1503	22.0099	1607	21.0464	1554	20.2828	983	14.147	1356	16.6937	1184	15.8193	17	28744011	28750956	+	4567	TRAF4
ENSG00000076641	1231	7.46876	1310	7.10826	1422	7.68966	598	3.56569	930	4.74358	941	5.20902	8	80967810	81112068	-	11023	PAG1
ENSG00000076650	440	6.58465	476	6.37072	529	7.0559	323	4.75045	434	5.46012	395	5.39328	19	33080899	33130542	+	4469	GPATCH1
ENSG00000076662	4	0.0959527	4	0.0858142	2	0.0427607	4	0.0942996	0	0	0	0	19	10333776	10339661	-	2788	ICAM3
ENSG00000076685	932	6.82185	1036	6.78185	1072	6.99356	580	4.17222	1097	6.75034	1031	6.88528	10	103087185	103277605	-	9137	NT5C2
ENSG00000076706	23	0.207251	20	0.161176	23	0.18472	39	0.345371	16	0.121205	13	0.106878	11	119308529	119321521	-	7422	MCAM
ENSG00000076716	0	0	0	0	0	0	0	0	0	0	0	0	X	133300103	133415489	-	4959	GPC4
ENSG00000076770	5	0.0257049	5	0.0229889	8	0.0366567	0	0	2	0.00864388	10	0.0469054	X	132369320	132489968	-	13009	MBNL3
ENSG00000076826	523	7.1617	627	7.67863	641	7.82329	613	8.2495	539	6.20492	446	5.57219	19	7595863	7618304	+	4884	CAMSAP3
ENSG00000076864	2072	24.1291	2294	23.8917	2247	23.3223	2937	33.613	2574	25.1995	2239	23.7893	1	21596221	21669357	-	5743	RAP1GAP
ENSG00000076924	568	8.16405	697	8.95967	631	8.08357	900	12.7131	822	9.93257	689	9.03551	19	7619525	7629545	-	4653	XAB2
ENSG00000076928	1311	10.1668	1550	10.7502	1531	10.5821	1440	10.9748	1397	9.10774	1154	8.16514	19	41883173	41930150	+	8624	ARHGEF1
ENSG00000076944	31	0.341501	36	0.354678	36	0.353467	30	0.324791	9	0.0833499	22	0.22112	19	7636772	7647873	+	6071	STXBP2
ENSG00000076984	422	5.48551	429	4.98728	439	5.08612	585	7.47331	641	7.0048	539	6.39249	19	7903843	7914478	+	5145	MAP2K7
ENSG00000077009	5	0.284592	6	0.305426	2	0.101461	1	0.0559377	1	0.0478503	1	0.0519312	19	3933069	3942416	+	1175	NMRK2
ENSG00000077044	1157	7.90874	1229	7.51324	1324	8.06638	912	6.12662	1013	5.82124	807	5.03296	2	233354494	233472104	+	9784	DGKD
ENSG00000077063	0	0	0	0	1	0.00855336	0	0	0	0	0	0	7	117710651	117874139	-	6969	CTTNBP2
ENSG00000077080	0	0	0	0	0	0	0	0	0	0	0	0	7	100643097	100656448	-	2376	ACTL6B
ENSG00000077092	621	4.39724	590	3.7363	643	4.05804	259	1.80236	344	2.04776	333	2.15134	3	24687887	25597932	+	9445	RARB
ENSG00000077097	676	2.42479	717	2.30011	824	2.63434	598	2.10805	1038	3.1301	1107	3.62286	3	25597978	25664909	-	18645	TOP2B
ENSG00000077147	2262	20.1869	2462	19.6502	2605	20.7205	1464	12.8401	2636	19.7767	2621	21.3412	10	96518110	96587452	-	7494	TM9SF3
ENSG00000077150	982	11.7634	1162	12.4489	1088	11.6163	1921	22.6153	605	6.09271	671	7.33367	10	102394110	102402524	+	5583	NFKB2
ENSG00000077152	593	20.5488	714	22.1275	675	20.8475	861	29.3217	1005	29.2773	952	30.0986	1	202331544	202341984	-	1930	UBE2T
ENSG00000077157	525	1.66263	572	1.62008	652	1.84036	298	0.927483	440	1.17145	339	0.97952	1	202348699	202592706	+	21118	PPP1R12B
ENSG00000077232	545	1.45488	585	1.39665	654	1.55606	189	0.495844	525	1.17821	611	1.48815	2	182716255	182794464	+	25053	DNAJC10
ENSG00000077235	2837	16.4103	3167	16.3835	3186	16.4255	2950	16.7699	4358	21.1922	3862	20.382	16	27459555	27549913	-	11562	GTF3C1
ENSG00000077238	1218	13.8441	1384	14.0687	1373	13.9093	1439	16.0743	1785	17.0564	1453	15.0681	16	27313668	27364778	+	5884	IL4R
ENSG00000077254	820	7.92727	946	8.17905	990	8.53025	462	4.38939	744	6.04665	766	6.75639	1	77695987	77759852	-	6918	USP33
ENSG00000077264	0	0	0	0	0	0	0	0	0	0	0	0	X	110944285	111227361	+	10446	PAK3
ENSG00000077274	0	0	0	0	0	0	1	0.018609	0	0	0	0	X	111245099	111270483	-	3532	CAPN6
ENSG00000077279	0	0	0	0	0	0	0	0	0	0	0	0	X	111293779	111412429	-	10203	DCX
ENSG00000077312	625	17.7643	689	17.5142	686	17.3784	1032	28.8271	1029	24.5876	958	24.8433	19	40750637	40765389	+	2353	SNRPA
ENSG00000077327	0	0	0	0	2	0.0307577	1	0.0169574	1	0.0145057	0	0	10	22345445	22454224	+	3876	SPAG6
ENSG00000077348	449	8.08963	554	8.92676	524	8.41454	636	11.2614	483	7.3158	399	6.55891	19	41386371	41397362	-	3712	EXOSC5
ENSG00000077380	395	4.10652	525	4.88133	511	4.73494	298	3.04471	530	4.63218	519	4.92289	2	171687409	171750158	+	6433	DYNC1I2
ENSG00000077420	10	0.174028	18	0.280152	27	0.418794	10	0.17103	19	0.277975	14	0.222292	10	26438341	26567803	+	3843	APBB1IP
ENSG00000077454	108	1.01489	119	1.0001	124	1.03856	62	0.572582	130	1.027	104	0.891667	7	100574011	100586129	-	7117	LRCH4
ENSG00000077458	225	2.49507	192	1.90416	250	2.47091	132	1.43856	282	2.62895	242	2.44846	11	95768953	95790409	-	6031	FAM76B
ENSG00000077463	523	12.7238	584	12.7066	556	12.0561	449	10.7353	511	10.4513	466	10.3437	19	4174109	4182566	-	2749	SIRT6
ENSG00000077498	0	0	0	0	0	0	0	0	0	0	0	0	11	89177875	89295759	+	2593	TYR
ENSG00000077514	461	5.60466	493	5.3604	472	5.11455	337	4.02653	471	4.81396	482	5.34653	11	74493851	74669117	+	5501	POLD3
ENSG00000077522	0	0	0	0	0	0	0	0	0	0	0	0	1	236664141	236764631	+	17931	ACTN2
ENSG00000077549	3095	10.8406	3804	11.9161	3497	10.9171	2940	10.1203	3586	10.5593	3268	10.4436	1	19338775	19485539	-	19094	CAPZB
ENSG00000077585	966	28.004	1016	26.3414	1115	28.8094	352	10.0285	904	22.0315	808	21.3713	1	236142505	236221865	+	2307	GPR137B
ENSG00000077616	5	0.0466511	3	0.0250331	10	0.083159	12	0.110034	10	0.0784377	10	0.0851272	11	90131515	90192894	+	7168	NAALAD2
ENSG00000077684	194	1.43333	217	1.43386	189	1.24458	260	1.88787	261	1.62113	240	1.61783	4	128809700	128875224	+	9052	JADE1
ENSG00000077713	1168	27.5149	1381	29.0951	1341	28.156	918	21.253	1227	24.2998	1141	24.5237	X	119399336	119454478	+	2839	SLC25A43
ENSG00000077721	3347	37.3198	3720	37.0961	3665	36.4229	2058	22.5518	3645	34.1676	3586	36.4813	X	119474802	119591083	+	5998	UBE2A
ENSG00000077782	20	0.0777618	18	0.0625909	20	0.069308	13	0.0496744	27	0.0882537	15	0.0532113	8	38400215	38468834	-	17201	FGFR1
ENSG00000077800	1	0.0140917	0	0	0	0	0	0	0	0	0	0	7	73328161	73358637	+	4746	FKBP6
ENSG00000077935	1	0.0157251	1	0.0140636	5	0.070078	4	0.0618169	6	0.0793193	3	0.043042	22	45344063	45413619	-	4253	SMC1B
ENSG00000077942	1856	17.0388	2082	17.094	1996	16.332	3517	31.7311	1712	13.2129	1386	11.6091	22	45502238	45601135	+	7285	FBLN1
ENSG00000077943	0	0	0	0	0	0	0	0	0	0	0	0	10	15513954	15719922	-	7320	ITGA8
ENSG00000077984	4	0.300243	3	0.201389	5	0.334503	2	0.147535	8	0.504818	9	0.616356	20	24949269	24959928	+	891	CST7
ENSG00000078018	437	2.46801	484	2.44463	509	2.56212	211	1.17112	547	2.59708	574	2.95769	2	209424047	209734147	+	11842	MAP2
ENSG00000078043	319	1.21668	362	1.2348	381	1.29517	239	0.895849	477	1.52945	418	1.45458	18	46803218	46920160	-	17535	PIAS2
ENSG00000078053	0	0	0	0	0	0	0	0	0	0	0	0	7	38383704	38631420	-	5489	AMPH
ENSG00000078061	1115	21.8745	1234	21.6511	1169	20.4406	1324	25.5272	1514	24.9702	1367	24.4685	X	47561205	47571908	+	3409	ARAF
ENSG00000078070	520	8.06706	623	8.64375	603	8.3377	438	6.67788	349	4.55166	346	4.89739	3	183015218	183116075	-	4311	MCCC1
ENSG00000078081	64	1.13085	62	0.979756	85	1.33863	1	0.0173651	8	0.118836	6	0.0967279	3	183122215	183163839	-	3785	LAMP3
ENSG00000078098	0	0	0	0	0	0	0	0	0	0	0	0	2	162170684	162245151	-	6968	FAP
ENSG00000078114	896	3.36461	911	3.05947	992	3.32013	263	0.970587	351	1.10807	348	1.19229	10	20779973	21293011	-	17810	NEBL
ENSG00000078124	315	0.911908	339	0.877692	425	1.0966	178	0.506423	532	1.29475	519	1.37083	11	76860859	77026797	+	23102	ACER3
ENSG00000078140	1703	21.9875	1852	21.3847	2042	23.4981	1233	15.645	1986	21.5562	1854	21.8397	4	39698109	39782792	+	5180	UBE2K
ENSG00000078142	331	1.4608	419	1.65378	416	1.63634	203	0.880464	308	1.14274	281	1.13148	18	41955234	42087830	+	15154	PIK3C3
ENSG00000078177	86	0.58624	75	0.457236	82	0.498205	45	0.301468	101	0.578803	127	0.789872	4	40056850	40158252	+	9811	N4BP2
ENSG00000078237	167	1.18263	155	0.981675	170	1.073	27	0.18791	90	0.535808	83	0.536276	12	4307763	4360028	+	9444	TIGAR
ENSG00000078246	1684	35.4276	1850	34.8075	1836	34.4262	1156	23.9007	1671	29.5535	1467	28.1583	12	2877223	2941138	+	3179	TULP3
ENSG00000078269	1243	6.64142	1279	6.1117	1337	6.36705	1199	6.29596	1503	6.75121	1330	6.48362	6	157981863	158099176	+	12517	SYNJ2
ENSG00000078295	0	0	0	0	0	0	0	0	0	0	0	0	5	7396138	7830081	+	17608	ADCY2
ENSG00000078304	1277	5.93995	1455	6.0528	1510	6.26016	923	4.21935	1279	5.00144	1159	4.91871	14	101761709	101927989	+	14378	PPP2R5C
ENSG00000078328	1	0.00424791	0	0	0	0	1	0.00417472	0	0	0	0	16	5239802	7713340	+	15744	RBFOX1
ENSG00000078369	5591	41.4087	6292	41.6767	6131	40.4716	6935	50.4779	7650	47.6317	7137	48.2275	1	1785285	1892292	-	9030	GNB1
ENSG00000078399	7	0.154353	10	0.197206	11	0.216186	8	0.173365	9	0.166837	4	0.0804737	7	27162438	27175180	-	3033	HOXA9
ENSG00000078401	114	3.74654	103	3.02737	97	2.84128	221	7.1379	143	3.95089	172	5.1574	6	12290361	12297194	+	2035	EDN1
ENSG00000078403	526	3.85305	549	3.59661	563	3.67574	340	2.44766	556	3.42395	529	3.5355	10	21524646	21743630	+	9130	MLLT10
ENSG00000078487	29	0.584537	27	0.48672	20	0.359303	25	0.495229	36	0.610027	34	0.625272	7	100400826	100428992	-	3318	ZCWPW1
ENSG00000078549	0	0	0	0	0	0	0	0	0	0	1	0.00870708	7	31052308	31111474	+	7008	ADCYAP1R1
ENSG00000078579	0	0	0	0	0	0	0	0	0	0	0	0	8	16992181	17002345	-	1840	FGF20
ENSG00000078589	1	0.0187022	0	0	0	0	1	0.01838	0	0	0	0	X	78945332	78963727	+	3576	P2RY10
ENSG00000078596	19	0.619552	22	0.641577	12	0.348757	29	0.929341	10	0.27413	10	0.297509	X	79360384	79367667	-	2051	ITM2A
ENSG00000078618	1309	13.1844	1395	12.566	1432	12.8553	890	8.80977	1581	13.3871	1392	12.792	1	51789191	51878805	-	6640	NRDC
ENSG00000078668	803	16.8827	981	18.4458	849	15.9093	678	14.0091	1391	24.5859	1310	25.1289	8	42391624	42405937	+	3181	VDAC3
ENSG00000078674	318	1.47211	322	1.33312	409	1.68753	288	1.31026	482	1.87582	616	2.60177	8	17922842	18029948	+	14447	PCM1
ENSG00000078687	427	2.45465	432	2.22099	425	2.17754	193	1.09036	584	2.82232	549	2.87945	17	77958703	78108822	+	11634	TNRC6C
ENSG00000078699	1374	9.7168	1487	9.4048	1524	9.60591	974	6.76937	1247	7.41371	1073	6.92329	20	33490075	33650036	+	9457	CBFA2T2
ENSG00000078725	0	0	0	0	0	0	0	0	0	0	0	0	9	119153458	119369435	-	3874	BRINP1
ENSG00000078747	1008	5.43399	1006	4.85018	1109	5.32852	673	3.56555	710	3.21773	806	3.96433	20	34363235	34511773	+	12406	ITCH
ENSG00000078795	2	0.0287466	6	0.0771277	5	0.0640537	3	0.0423771	7	0.0845839	4	0.0524558	5	137887968	137942747	+	4653	PKD2L2
ENSG00000078804	1625	26.0059	1849	26.4641	1792	25.5607	1218	19.1566	1200	16.1448	1036	15.127	20	34704339	34713439	+	4179	TP53INP2
ENSG00000078808	2366	33.7678	2913	37.1818	2608	33.1751	2827	39.6521	3053	36.6309	2728	35.5229	1	1216931	1232031	-	4686	SDF4
ENSG00000078814	8	0.064876	7	0.0507685	10	0.0722788	3	0.0239094	6	0.0409052	6	0.0443937	20	34955810	35002437	+	8247	MYH7B
ENSG00000078898	0	0	0	0	0	0	0	0	0	0	0	0	20	33007704	33023703	+	1788	BPIFB2
ENSG00000078900	2	0.0197662	5	0.0441943	3	0.026426	2	0.0194257	8	0.0664686	1	0.00901717	1	3652516	3736201	+	6767	TP73
ENSG00000078902	3189	35.6472	3637	36.3594	3495	34.8205	2506	27.5299	3885	36.5086	3244	33.0848	11	1274371	1309654	-	5983	TOLLIP
ENSG00000078967	151	2.14183	166	2.10581	190	2.40203	109	1.51945	203	2.42068	223	2.88596	7	43926436	43956136	+	4715	UBE2D4
ENSG00000079101	0	0	0	0	1	0.0154988	0	0	0	0	0	0	18	596988	650334	+	3846	CLUL1
ENSG00000079102	0	0	0	0	0	0	0	0	0	0	0	0	8	91954967	92103286	-	13535	RUNX1T1
ENSG00000079112	5064	87.3325	5626	86.7729	5926	91.088	5082	86.133	2894	41.9579	2787	43.8526	8	94127162	94217303	-	3878	CDH17
ENSG00000079134	214	1.76715	185	1.36626	260	1.91359	144	1.16862	251	1.74247	301	2.26778	18	214520	268050	-	8099	THOC1
ENSG00000079150	48	0.478419	69	0.615062	61	0.541894	58	0.568131	33	0.276512	32	0.291001	2	178463664	178478600	-	6710	FKBP7
ENSG00000079156	42	0.244509	36	0.187435	45	0.233494	4	0.0228854	21	0.102777	10	0.0531156	2	178194481	178402893	+	11488	OSBPL6
ENSG00000079215	0	0	0	0	0	0	0	0	0	0	0	0	5	36596588	36688334	+	21227	SLC1A3
ENSG00000079246	2018	24.7047	2232	24.4374	2302	25.1178	2213	26.6252	3183	32.7588	3086	34.4692	2	216107464	216206303	+	5463	XRCC5
ENSG00000079257	1	0.045839	0	0	0	0	1	0.0450492	1	0.0385361	0	0	3	158645822	158672648	-	1459	LXN
ENSG00000079263	22	0.263586	28	0.300027	26	0.277645	4	0.0470991	27	0.271955	33	0.360737	2	230203110	230313215	+	5582	SP140
ENSG00000079277	224	1.85614	234	1.73413	222	1.63958	142	1.15639	293	2.04109	286	2.16225	1	46557407	46616843	-	8071	MKNK1
ENSG00000079308	6	0.0245158	14	0.0511593	6	0.0218506	5	0.0200778	0	0	2	0.00745591	2	217799588	218033982	-	16368	TNS1
ENSG00000079313	323	3.87201	384	4.11687	363	3.87844	446	5.25438	512	5.15984	451	4.93272	19	1815248	1848483	-	5579	REXO1
ENSG00000079332	1553	15.0222	1749	15.1305	1804	15.553	1141	10.8467	1602	13.0273	1532	13.5206	10	70147289	70170523	-	6914	SAR1A
ENSG00000079335	149	1.53072	146	1.34142	128	1.17202	64	0.646162	68	0.587287	77	0.721732	1	100345001	100520277	+	6510	CDC14A
ENSG00000079337	381	2.10482	425	2.09981	450	2.21574	401	2.17714	301	1.39794	245	1.2349	12	47734363	47771040	-	12106	RAPGEF3
ENSG00000079385	2278	27.5648	2655	28.7321	2665	28.7419	2447	29.0996	1948	19.8163	1782	19.6736	19	42507304	42561234	-	5527	CEACAM1
ENSG00000079387	501	5.48028	551	5.39037	516	5.03073	408	4.38609	581	5.34286	606	6.04803	12	48042897	48106079	-	6114	SENP1
ENSG00000079393	70	2.00151	74	1.89232	71	1.8094	30	0.843012	42	1.00958	41	1.0696	10	75094432	75109221	-	2339	DUSP13
ENSG00000079432	1708	10.3553	1725	9.35333	1803	9.74289	1569	9.34869	1988	10.1327	1682	9.30417	19	42268537	42295797	+	11031	CIC
ENSG00000079435	7	0.0907098	6	0.069536	4	0.0461991	193	2.45791	3	0.0326821	0	0	19	42401514	42427388	-	5161	LIPE
ENSG00000079459	4087	52.5947	4631	53.2984	4509	51.7172	11243	142.191	8846	95.7011	8132	95.4797	8	11795573	11839304	+	5197	FDFT1
ENSG00000079462	267	12.584	311	13.109	272	11.426	340	15.7485	251	9.94521	244	10.4924	19	42297033	42303546	-	1419	PAFAH1B3
ENSG00000079482	788	2.54544	837	2.41804	857	2.46737	445	1.4127	536	1.45557	535	1.57676	X	67949349	68433913	-	20704	OPHN1
ENSG00000079557	0	0	5	0.137059	2	0.0546364	9	0.271101	1	0.0257672	2	0.0559296	4	73481745	73504001	+	2182	AFM
ENSG00000079616	753	7.02468	830	6.92487	807	6.70999	1414	12.9638	1378	10.8072	1220	10.3841	16	29790727	29805385	+	7169	KIF22
ENSG00000079689	0	0	0	0	0	0	0	0	0	0	0	0	6	25652201	25701783	+	1482	SCGN
ENSG00000079691	588	5.73835	645	5.62952	703	6.11479	375	3.59661	393	3.22429	405	3.60613	6	25279078	25620530	+	6853	CARMIL1
ENSG00000079739	1243	20.3902	1377	20.2016	1421	20.7759	1698	27.3741	1248	17.2106	1071	16.0293	1	63593411	63660245	+	4077	PGM1
ENSG00000079785	385	2.54306	422	2.49293	488	2.87298	349	2.26555	606	3.36512	628	3.7847	2	15591178	15634346	+	10125	DDX1
ENSG00000079805	5594	21.2993	6477	22.0555	6503	22.0685	11652	43.6009	5872	18.7958	5243	18.2137	19	10718055	10833488	+	17565	DNM2
ENSG00000079819	1676	10.8614	1898	11.0004	1921	11.0957	1253	7.98021	1318	7.18056	1187	7.01839	6	130839347	131063322	-	10320	EPB41L2
ENSG00000079841	0	0	0	0	0	0	0	0	0	0	0	0	6	71886550	72403150	+	12948	RIMS1
ENSG00000079931	42	0.537798	89	1.01921	77	0.878775	33	0.415276	47	0.505942	31	0.362166	6	132296055	132401475	-	5223	MOXD1
ENSG00000079950	767	3.1303	853	3.11345	855	3.1101	403	1.6164	634	2.17527	574	2.13737	6	132445867	132513198	-	16387	STX7
ENSG00000079974	202	2.1454	237	2.25116	235	2.22455	200	2.08756	242	2.16075	232	2.24813	22	50767501	50783667	-	6297	RABL2B
ENSG00000079999	150	2.80768	177	2.963	123	2.05201	204	3.75267	330	5.19283	301	5.14044	19	10486125	10503558	-	3573	KEAP1
ENSG00000080007	41	1.00662	46	1.01005	63	1.37861	39	0.941023	58	1.19714	59	1.32163	6	73394828	73417566	+	2724	DDX43
ENSG00000080031	2767	42.5902	3009	41.4214	3119	42.7891	2269	34.3232	1744	22.5673	1509	21.1917	19	55181247	55209506	-	4345	PTPRH
ENSG00000080166	0	0	0	0	0	0	0	0	0	0	1	0.00809273	13	94436811	94479682	-	7540	DCT
ENSG00000080189	992	8.60716	1136	8.81513	1019	7.88024	1167	9.95112	1713	12.4951	1489	11.7874	20	46345980	46364458	-	7708	SLC35C2
ENSG00000080200	28	0.170563	34	0.185229	43	0.23346	20	0.119732	41	0.209964	59	0.327911	3	97822011	97944984	+	10979	CRYBG3
ENSG00000080224	0	0	0	0	0	0	0	0	0	0	0	0	3	96814581	97761532	+	18310	EPHA6
ENSG00000080293	11	0.215423	11	0.192661	13	0.226913	26	0.500409	0	0	0	0	2	119439843	119525301	-	3415	SCTR
ENSG00000080298	37	0.221553	48	0.257051	67	0.357575	17	0.100041	30	0.151018	24	0.131118	9	3218297	3526004	-	11169	RFX3
ENSG00000080345	196	0.721584	219	0.721069	237	0.777671	227	0.821314	354	1.09564	349	1.17228	2	151409883	151508013	+	18166	RIF1
ENSG00000080371	2030	8.4599	2217	8.26298	2288	8.4985	1038	4.25127	2674	9.36835	2500	9.50573	12	71754863	71800286	+	16048	RAB21
ENSG00000080493	188	1.34747	166	1.06407	239	1.52678	235	1.65532	198	1.19305	198	1.2948	4	71062667	71572087	+	9331	SLC4A4
ENSG00000080503	628	2.20184	650	2.03817	671	2.09684	277	0.95446	497	1.46492	457	1.4619	9	1980290	2193624	+	19075	SMARCA2
ENSG00000080511	0	0	0	0	0	0	0	0	0	0	0	0	19	10013249	10022279	+	2001	RDH8
ENSG00000080546	138	1.26846	158	1.29884	142	1.16333	52	0.469735	114	0.880917	137	1.14893	6	108984309	109094846	-	7276	SESN1
ENSG00000080561	1035	9.16333	1150	9.10569	1166	9.20087	655	5.69911	894	6.65401	770	6.21985	X	107825755	107931637	+	7554	MID2
ENSG00000080572	0	0	0	0	0	0	0	0	0	0	0	0	X	107206611	107244247	+	1956	DNAAF6
ENSG00000080573	100	0.98598	138	1.21688	95	0.834851	105	1.01744	41	0.339848	30	0.269877	19	9959561	10010504	-	6783	COL5A3
ENSG00000080603	49	0.23639	47	0.202784	56	0.24079	100	0.474117	114	0.46235	119	0.523789	16	30698209	30741409	+	13863	SRCAP
ENSG00000080608	64	1.66353	72	1.67373	68	1.57535	67	1.7115	163	3.56181	147	3.48613	9	2720469	2844095	-	2573	PUM3
ENSG00000080618	0	0	1	0.00892857	1	0.0088981	0	0	0	0	0	0	13	46053186	46105033	-	6699	CPB2
ENSG00000080644	3	0.0421418	4	0.0502521	3	0.0375604	2	0.0276105	2	0.0236186	3	0.0384494	15	78593052	78621295	-	4761	CHRNA3
ENSG00000080709	0	0	0	0	0	0	0	0	1	0.009205	0	0	5	114055926	114496500	+	6108	KCNN2
ENSG00000080802	469	4.48154	542	4.63186	553	4.70973	300	2.81727	692	5.55895	540	4.70787	7	135361795	135510127	-	6999	CNOT4
ENSG00000080815	1190	3.16483	1360	3.23478	1243	2.9464	840	2.19551	1201	2.68522	1021	2.47746	14	73136418	73223691	+	25147	PSEN1
ENSG00000080819	1411	29.8911	1599	30.2947	1572	29.6814	1394	29.0222	1088	19.3766	1064	20.5652	3	98579446	98593648	-	3157	CPOX
ENSG00000080822	732	9.39644	844	9.6894	792	9.06138	430	5.42467	612	6.60445	590	6.91004	3	98497912	98523066	-	5210	CLDND1
ENSG00000080823	515	3.13515	559	3.04344	574	3.11444	482	2.8837	395	2.02153	398	2.2106	14	102224500	102305190	-	10986	MOK
ENSG00000080824	3977	52.1832	4145	48.6409	4808	56.2286	3438	44.3337	7341	80.9773	8400	100.561	14	102080742	102139699	-	5097	HSP90AA1
ENSG00000080839	479	5.37862	543	5.45302	486	4.86395	331	3.65272	662	6.24922	706	7.23297	20	36996349	37095997	-	5956	RBL1
ENSG00000080845	1398	10.6428	1674	11.3974	1621	10.9989	1237	9.25488	1325	8.48002	1138	7.90437	20	36306336	36528637	+	8785	DLGAP4
ENSG00000080854	0	0	0	0	0	0	1	0.0036797	0	0	0	0	11	133896438	133956968	-	17862	IGSF9B
ENSG00000080910	0	0	0	0	0	0	0	0	0	0	0	0	1	196943738	196959622	+	4214	CFHR2
ENSG00000080986	202	3.80123	219	3.68569	247	4.14273	337	6.2324	400	6.32798	514	8.82495	18	2571557	2616635	+	3554	NDC80
ENSG00000081014	218	1.98254	247	2.00893	241	1.95344	126	1.12613	265	2.02603	323	2.68007	15	50908672	51005895	+	7354	AP4E1
ENSG00000081019	348	3.4131	324	2.84195	383	3.348	150	1.44582	208	1.71501	182	1.62861	1	113761832	113812476	-	6819	RSBN1
ENSG00000081026	251	1.99508	277	1.96911	341	2.41579	211	1.64825	443	2.96022	417	3.02413	1	113390515	113685923	+	8414	MAGI3
ENSG00000081041	542	25.9288	587	25.1144	531	22.6409	261	12.2709	137	5.5098	140	6.11065	4	74097040	74099196	-	1398	CXCL2
ENSG00000081051	7	0.146252	11	0.205541	11	0.20484	44	0.903462	48	0.843099	44	0.838752	4	73431138	73456174	+	3201	AFP
ENSG00000081052	1	0.00565813	1	0.00506028	0	0	0	0	1	0.0047567	0	0	2	227002714	227164453	-	11820	COL4A4
ENSG00000081059	990	6.56002	1077	6.38245	1098	6.48469	792	5.1576	1085	6.04411	975	5.89455	5	134114681	134151865	+	10093	TCF7
ENSG00000081087	805	3.98001	929	4.10777	963	4.24358	193	0.937775	991	4.11903	1086	4.89886	6	108029245	108165854	-	13527	OSTM1
ENSG00000081138	0	0	0	0	0	0	1	0.00452415	1	0.00387005	0	0	18	65750252	65890337	+	14528	CDH7
ENSG00000081148	0	0	3	0.0214844	2	0.014274	2	0.0157392	0	0	1	0.00730594	3	101222546	101320575	-	8352	IMPG2
ENSG00000081154	1963	43.1145	2201	43.2339	2352	46.0423	1325	28.6003	1768	32.6451	1870	37.4732	3	101574180	101594465	+	3045	PCNP
ENSG00000081177	159	1.69435	187	1.78218	145	1.37718	151	1.58138	198	1.7738	164	1.59451	14	69191498	69244020	+	6276	EXD2
ENSG00000081181	47	1.37623	49	1.28319	42	1.09613	18	0.517987	7	0.172316	3	0.0801478	14	67619920	67651708	+	2284	ARG2
ENSG00000081189	45	0.256024	60	0.305296	58	0.294112	14	0.0782795	25	0.119575	29	0.150537	5	88717117	88904257	-	11755	MEF2C
ENSG00000081237	2	0.00866533	0	0	0	0	6	0.0255481	0	0	0	0	1	198638457	198757476	+	15436	PTPRC
ENSG00000081248	0	0	0	0	0	0	0	0	1	0.00773798	2	0.0167958	1	201039512	201112451	-	7266	CACNA1S
ENSG00000081277	0	0	0	0	1	0.00959722	2	0.0211647	1	0.00905235	0	0	1	201283452	201332993	+	6211	PKP1
ENSG00000081307	459	3.80296	483	3.57897	557	4.11321	248	2.01936	641	4.46478	632	4.77752	3	132654446	132679794	+	8072	UBA5
ENSG00000081320	623	6.34567	730	6.64988	685	6.21866	339	3.39345	457	3.91325	538	4.99975	2	196133583	196176503	-	6566	STK17B
ENSG00000081377	1520	9.70465	1496	8.5422	1685	9.58855	990	6.21189	1275	6.84351	1082	6.30289	9	96490241	96619843	-	10475	CDC14B
ENSG00000081386	185	1.71058	207	1.71176	223	1.83778	151	1.37215	164	1.27482	215	1.81379	9	96754553	96778129	-	7233	ZNF510
ENSG00000081479	0	0	0	0	0	0	0	0	0	0	0	0	2	169127109	169362534	-	16109	LRP2
ENSG00000081665	18	0.126227	12	0.0752595	20	0.125004	8	0.0551342	26	0.15328	12	0.0767779	19	19785839	19821751	-	9537	ZNF506
ENSG00000081692	38	0.58897	41	0.568323	50	0.690711	32	0.48743	61	0.794826	46	0.650494	1	227730425	227735411	-	4315	JMJD4
ENSG00000081721	294	11.1592	256	8.69013	309	10.4535	218	8.13192	288	9.18987	264	9.14249	1	161749758	161757238	+	1762	DUSP12
ENSG00000081760	1852	7.72243	2072	7.72689	2214	8.22825	2844	11.6545	3053	10.7022	2754	10.4774	12	125065434	125143333	+	16039	AACS
ENSG00000081791	310	3.45542	385	3.83797	410	4.07324	451	4.94047	606	5.67864	505	5.13578	5	141923855	141942047	+	6000	DELE1
ENSG00000081800	0	0	0	0	0	0	0	0	0	0	0	0	7	123113531	123199972	-	4401	SLC13A1
ENSG00000081803	246	2.58968	269	2.53259	310	2.90864	147	1.52083	277	2.45145	250	2.4012	7	122318411	122886759	-	6353	CADPS2
ENSG00000081818	14	0.246008	24	0.377168	18	0.28191	18	0.310847	15	0.221588	18	0.288583	5	141121818	141125623	+	3806	PCDHB4
ENSG00000081842	0	0	0	0	0	0	1	0.0107117	0	0	0	0	5	140827958	141012347	+	6136	PCDHA6
ENSG00000081853	11	0.109475	10	0.0890067	9	0.0798326	13	0.12715	6	0.0502001	12	0.108963	5	141338760	141512975	+	6720	PCDHGA2
ENSG00000081870	336	7.4755	356	7.08358	350	6.94043	372	8.13386	474	8.86568	489	9.92628	1	53916574	53945699	-	3006	HSPB11
ENSG00000081913	574	4.24136	648	4.28224	645	4.24786	564	4.09567	514	3.19293	423	2.85174	18	62715541	62980433	+	9051	PHLPP1
ENSG00000081923	1487	14.1504	1529	13.0127	1703	14.4441	978	9.14639	723	5.78401	752	6.52909	18	57646426	57803315	-	7028	ATP8B1
ENSG00000081985	19	0.169517	13	0.10373	17	0.135184	8	0.070146	12	0.0900066	9	0.0732621	1	67307364	67398724	+	7496	IL12RB2
ENSG00000082014	168	2.28414	200	2.4319	201	2.43571	126	1.68359	93	1.06299	138	1.71186	7	151238764	151277896	-	4919	SMARCD3
ENSG00000082068	243	2.33299	287	2.46428	259	2.21627	124	1.16999	263	2.12273	217	1.90083	5	37379285	37753435	+	6966	WDR70
ENSG00000082074	3	0.0227402	4	0.0271166	5	0.0337801	9	0.0670454	1	0.00637245	2	0.0138318	5	39105252	39274528	-	8823	FYB1
ENSG00000082126	0	0	0	0	1	0.0121057	0	0	3	0.0342552	0	0	2	201644870	201698694	-	4924	MPP4
ENSG00000082146	733	15.4304	785	14.779	842	15.798	472	9.76489	637	11.2731	573	11.0054	2	201387858	201480846	+	3177	STRADB
ENSG00000082153	2239	18.521	2406	17.7995	2491	18.3654	1485	12.0723	3162	21.989	3331	25.1398	2	200810594	200827338	+	8085	BZW1
ENSG00000082175	0	0	0	0	0	0	0	0	0	0	0	0	11	101029624	101129813	-	14692	PGR
ENSG00000082196	7	0.102959	8	0.105234	8	0.104875	5	0.0722749	6	0.0741906	12	0.161036	5	34017858	34043213	-	4547	C1QTNF3
ENSG00000082212	561	2.36014	638	2.40048	642	2.40728	276	1.14113	623	2.20341	638	2.44891	18	50879080	50954257	+	15897	ME2
ENSG00000082213	374	6.03299	467	6.7372	487	7.00175	185	2.93282	390	5.28881	339	4.98927	5	31532287	31555053	+	4146	C5orf22
ENSG00000082258	233	1.71598	285	1.87717	277	1.81825	174	1.25938	351	2.17318	370	2.48619	2	134918235	134959342	+	9081	CCNT2
ENSG00000082269	263	1.679	198	1.13048	236	1.34284	132	0.828173	238	1.27733	266	1.54936	6	70412941	70561174	+	10476	FAM135A
ENSG00000082293	0	0	0	0	0	0	0	0	0	0	1	0.00553814	6	69866556	70212468	+	11018	COL19A1
ENSG00000082397	0	0	0	0	0	0	0	0	0	0	0	0	18	5392381	5630700	-	12203	EPB41L3
ENSG00000082438	160	0.623	182	0.633784	244	0.846788	154	0.589307	236	0.772525	260	0.923672	2	164653624	164843679	-	17176	COBLL1
ENSG00000082458	3543	30.0587	3942	29.9101	3976	30.0651	3500	29.1823	1987	14.1719	1779	13.7705	X	70444835	70505490	+	7883	DLG3
ENSG00000082482	0	0	0	0	0	0	0	0	0	0	2	0.0284207	1	215005775	215237090	+	4294	KCNK2
ENSG00000082497	0	0	1	0.0109346	1	0.0108973	1	0.0120159	2	0.0205573	0	0	1	210232796	210246631	+	5470	SERTAD4
ENSG00000082512	366	2.71312	411	2.72478	419	2.76833	237	1.72659	334	2.08145	375	2.53627	1	211326615	211374946	+	9022	TRAF5
ENSG00000082515	726	9.22382	793	9.01051	833	9.4327	596	7.44172	753	8.0427	758	8.78658	5	154941073	154969411	+	5264	MRPL22
ENSG00000082516	520	6.16178	585	6.19956	566	5.97773	324	3.77312	731	7.28204	657	7.10305	5	154887411	154938211	-	5644	GEMIN5
ENSG00000082556	0	0	0	0	0	0	0	0	0	0	0	0	8	53225724	53251637	-	5670	OPRK1
ENSG00000082641	6373	72.4495	6870	69.8474	7039	71.3213	4868	54.3869	5954	56.9027	4995	51.8088	17	48048329	48061545	+	5883	NFE2L1
ENSG00000082684	0	0	1	0.00702272	2	0.0139975	2	0.0154343	4	0.0264056	0	0	3	122909082	123028605	-	8517	SEMA5B
ENSG00000082701	1669	6.24594	1782	5.96418	1779	5.93382	1063	3.90955	2588	8.14213	2311	7.89074	3	119821321	120094994	-	17871	GSK3B
ENSG00000082781	8245	84.6382	9420	86.4826	9227	84.4215	6219	62.7406	10180	87.8529	8977	84.0782	3	124761948	124901418	-	6515	ITGB5
ENSG00000082805	1261	5.32886	1396	5.27602	1433	5.39737	725	3.01099	1243	4.41594	1116	4.30288	12	990509	1495933	+	15826	ERC1
ENSG00000082898	1852	5.19482	1915	4.80397	2185	5.46258	1590	4.38308	2887	6.80783	3102	7.93866	2	61476032	61538741	-	23843	XPO1
ENSG00000082996	383	7.16896	429	7.18152	468	7.80764	211	3.88143	307	4.8309	345	5.89186	3	149812770	149962139	+	3573	RNF13
ENSG00000083067	0	0	0	0	0	0	1	0.00295521	0	0	0	0	9	70529060	71446904	-	22241	TRPM3
ENSG00000083093	145	1.30535	160	1.2882	169	1.35601	126	1.11476	186	1.40768	168	1.37989	16	23603160	23641321	-	7429	PALB2
ENSG00000083097	51	0.339555	66	0.392994	70	0.415389	40	0.26173	55	0.307847	89	0.540638	6	83067666	83171350	+	10045	DOP1A
ENSG00000083099	309	2.3822	313	2.15808	349	2.39808	196	1.48501	430	2.7869	421	2.96128	6	89568144	89638749	-	8675	LYRM2
ENSG00000083123	148	2.43137	161	2.36547	159	2.32811	174	2.80925	144	1.98877	160	2.3982	6	80106647	80346270	+	4071	BCKDHB
ENSG00000083168	927	2.5679	1015	2.51459	1132	2.79487	466	1.26864	912	2.12386	808	2.04215	8	41929479	42051994	-	24143	KAT6A
ENSG00000083223	448	4.46725	448	3.99523	475	4.22155	206	2.01875	386	3.2358	436	3.96666	9	86287733	86354454	-	6707	TUT7
ENSG00000083290	173	1.17248	186	1.12739	191	1.15375	109	0.726006	160	0.91162	135	0.834778	17	19770829	19867936	-	9868	ULK2
ENSG00000083307	0	0	1	0.00988147	0	0	4	0.0434342	2	0.0185773	1	0.0100808	8	101492439	101669726	+	6053	GRHL2
ENSG00000083312	2071	10.5738	2211	10.0958	2310	10.5119	1104	5.53954	3182	13.6579	3164	14.7389	5	72816312	72916733	+	13099	TNPO1
ENSG00000083444	4606	57.9032	5145	57.845	5077	56.8856	3663	45.2551	5334	56.3721	4811	55.1811	1	11934205	11975538	+	5320	PLOD1
ENSG00000083454	52	0.862741	58	0.860612	49	0.724587	64	1.04354	57	0.795032	44	0.666049	17	3672199	3696240	-	4031	P2RX5
ENSG00000083457	305	3.08969	360	3.26151	361	3.25941	337	3.35504	481	4.09631	456	4.21459	17	3714628	3801188	-	6602	ITGAE
ENSG00000083520	135	0.833288	136	0.750762	151	0.830721	134	0.812865	163	0.845827	191	1.07565	13	72752169	72782096	-	10835	DIS3
ENSG00000083535	23	0.368083	22	0.314878	30	0.427913	21	0.330286	21	0.282533	44	0.642461	13	72782133	73016461	+	4179	PIBF1
ENSG00000083544	12	0.102588	20	0.152915	21	0.160012	29	0.243651	37	0.26592	26	0.202799	13	60396457	60573878	+	7823	TDRD3
ENSG00000083635	82	1.57589	95	1.63281	109	1.86704	60	1.13322	91	1.47023	117	2.05151	13	44939249	44989471	-	3480	NUFIP1
ENSG00000083642	67	0.339797	97	0.439965	100	0.452024	64	0.31899	117	0.498842	144	0.66632	13	32586452	32778019	+	13187	PDS5B
ENSG00000083720	0	0	0	0	0	0	0	0	1	0.0137132	0	0	5	41730065	41870425	-	4100	OXCT1
ENSG00000083750	402	9.90253	510	11.2355	447	9.81397	322	7.79523	492	10.1887	451	10.1362	X	55717749	55758774	+	2715	RRAGB
ENSG00000083782	0	0	0	0	0	0	0	0	0	0	0	0	12	90963682	91005026	-	1802	EPYC
ENSG00000083799	967	4.99321	1000	4.61801	1071	4.92901	500	2.53732	709	3.07774	653	3.0764	16	50742050	50801935	+	12952	CYLD
ENSG00000083807	142	1.18341	163	1.21488	145	1.07704	307	2.51441	178	1.24709	155	1.17856	19	58479512	58512413	-	8025	SLC27A5
ENSG00000083812	281	3.32443	337	3.56569	388	4.09129	300	3.48807	396	3.93857	348	3.75636	19	58467056	58475436	+	5653	ZNF324
ENSG00000083814	3	0.0568055	10	0.169345	19	0.320656	4	0.0744358	9	0.143266	6	0.103657	19	57719751	57727624	-	3532	ZNF671
ENSG00000083817	192	5.04549	209	4.91191	209	4.89515	253	6.53394	226	4.99279	217	5.20282	19	57571566	57578911	-	2545	ZNF416
ENSG00000083828	133	1.62316	126	1.37525	149	1.62074	118	1.41529	127	1.303	138	1.53661	19	57769655	57819939	+	5480	ZNF586
ENSG00000083838	62	0.869652	73	0.915754	63	0.78761	79	1.08901	88	1.03769	67	0.857443	19	58474017	58481230	+	4768	ZNF446
ENSG00000083844	0	0	0	0	3	0.0142695	0	0	1	0.00448645	0	0	19	57191500	57222846	+	12532	ZNF264
ENSG00000083845	10958	202.616	13254	219.175	12718	209.593	13177	239.448	14874	231.208	13354	225.283	19	58386400	58394806	+	3617	RPS5
ENSG00000083857	9680	40.0662	10335	38.2574	10683	39.4106	13679	55.6429	13022	45.312	11684	44.1235	4	186587794	186726722	-	16158	FAT1
ENSG00000083896	716	6.80867	790	6.7186	797	6.75499	474	4.42976	885	7.07498	892	7.7391	4	68310387	68350090	-	7033	YTHDC1
ENSG00000083937	2358	19.1315	2636	19.1272	2917	21.094	1175	9.36904	2222	15.1559	2236	16.5521	3	87227271	87255556	+	8243	CHMP2B
ENSG00000084070	1003	18.6281	1164	19.334	1094	18.1093	766	13.9813	1079	16.8469	855	14.488	1	40344850	40423326	+	3601	SMAP2
ENSG00000084072	572	3.43894	704	3.78533	642	3.44018	637	3.76375	773	3.90698	743	4.07563	1	39692182	39763914	+	11124	PPIE
ENSG00000084073	745	12.3881	775	11.5253	850	12.5975	507	8.28531	1274	17.8094	1232	18.6911	1	40258041	40294180	+	4022	ZMPSTE24
ENSG00000084090	3502	53.0368	3965	53.7039	3742	50.5105	3447	51.3044	6177	78.645	5395	74.5468	2	96184859	96208827	-	4416	STARD7
ENSG00000084092	331	9.9806	361	9.73504	383	10.2931	387	11.4681	325	8.23843	328	9.02358	4	56963350	56977606	-	2218	NOA1
ENSG00000084093	428	3.04254	503	3.19788	538	3.40873	243	1.69766	445	2.65941	529	3.43103	4	56907876	56966808	+	9408	REST
ENSG00000084110	90	1.16967	85	0.987964	83	0.961425	27	0.344855	14	0.152961	11	0.130434	12	95972662	95996365	-	5146	HAL
ENSG00000084112	2595	11.9378	2866	11.7914	2969	12.1734	2831	12.7991	4207	16.2701	3492	14.6567	12	108778191	108857590	-	14538	SSH1
ENSG00000084207	1134	42.9937	1410	47.8093	1287	43.4898	1432	53.3565	1646	52.4631	1508	52.1638	11	67583742	67586656	+	1764	GSTP1
ENSG00000084234	46169	413.74	51582	413.406	51073	407.929	27372	241.066	39760	299.541	34771	284.296	11	130068147	130144811	+	7463	APLP2
ENSG00000084444	656	6.5384	764	6.81025	789	7.00909	429	4.20221	501	4.19796	429	3.90123	12	13044381	13142521	+	6710	FAM234B
ENSG00000084453	1	0.00580346	1	0.00519026	1	0.00517254	4	0.0228139	3	0.0146366	3	0.0158849	12	21264600	21419594	-	11524	SLCO1A2
ENSG00000084463	2829	35.9834	3159	35.9353	3029	34.3389	3769	47.1138	4848	51.84	4134	47.9752	12	14784582	14803486	-	5258	WBP11
ENSG00000084623	2164	15.1928	2417	15.176	2317	14.4985	3046	21.0166	3243	19.1408	3056	19.5753	1	32221077	32245397	+	9526	EIF3I
ENSG00000084628	2	0.0402886	5	0.0900791	1	0.0179543	0	0	2	0.03387	0	0	1	31179745	31239887	-	3320	NKAIN1
ENSG00000084636	146	1.05526	172	1.11183	190	1.22399	43	0.305442	40	0.243053	24	0.158269	1	31652263	31704319	-	9253	COL16A1
ENSG00000084652	1849	24.1806	2015	23.5671	2124	24.7572	1821	23.4041	2952	32.4548	2476	29.5431	1	32179675	32198285	+	5114	TXLNA
ENSG00000084674	71	0.320233	64	0.25816	84	0.337679	42	0.18617	152	0.576347	181	0.744839	2	21001429	21044073	-	14828	APOB
ENSG00000084676	338	2.51671	339	2.25745	338	2.24311	143	1.04642	339	2.12202	297	2.01767	2	24491254	24770702	+	8982	NCOA1
ENSG00000084693	459	5.81062	546	6.18165	483	5.44971	756	9.40554	475	5.05517	517	5.9714	2	27042364	27070622	+	5283	AGBL5
ENSG00000084710	195	1.22535	210	1.18018	213	1.19295	116	0.716369	709	3.74546	581	3.33103	2	25042076	25159135	+	10643	EFR3B
ENSG00000084731	2241	23.4145	2297	21.4637	2470	23.0015	2164	22.2204	2593	22.776	2199	20.9625	2	25926598	25982749	-	6401	KIF3C
ENSG00000084733	3693	67.5929	4015	65.7217	4141	67.5529	2739	49.2681	6365	97.9383	5882	98.2252	2	26034084	26137454	+	3654	RAB10
ENSG00000084734	203	4.31135	251	4.76753	257	4.86483	205	4.27882	279	4.98143	280	5.42565	2	27496839	27523684	+	3149	GCKR
ENSG00000084754	6993	107.986	7949	109.778	7705	106.045	7247	109.98	7164	93.0015	6665	93.9028	2	26190635	26244672	-	4331	HADHA
ENSG00000084764	1259	23.2086	1481	24.4163	1370	22.5092	862	15.6165	868	13.4516	840	14.1279	2	26970637	27027219	+	3628	MAPRE3
ENSG00000084774	1218	9.64807	1315	9.31582	1387	9.79235	1858	14.4641	2019	13.445	1728	12.4886	2	27217369	27243943	+	8443	CAD
ENSG00000085063	3895	24.675	4170	23.6259	4072	22.9919	2489	15.4963	2758	14.6885	2717	15.7042	11	33703010	33736479	-	10557	CD59
ENSG00000085117	14	0.231816	23	0.340601	15	0.221373	5	0.0813652	2	0.0278406	0	0	11	44564427	44620358	+	4039	CD82
ENSG00000085185	1463	12.255	1597	11.964	1609	12.0128	1025	8.43813	752	5.29566	637	4.86839	X	129981107	130058071	+	7984	BCORL1
ENSG00000085224	586	1.72344	665	1.74913	742	1.945	642	1.85561	583	1.44145	849	2.27816	X	77504880	77786233	-	22740	ATRX
ENSG00000085231	147	4.59403	175	4.89121	169	4.70739	84	2.57993	154	4.04604	151	4.30556	5	69350984	69370013	-	2140	AK6
ENSG00000085265	0	0	0	0	0	0	0	0	0	0	0	0	9	134903232	134917912	-	7588	FCN1
ENSG00000085274	146	1.89048	172	1.99182	166	1.91578	88	1.11984	107	1.16476	151	1.78391	3	169773396	169789716	+	5165	MYNN
ENSG00000085276	304	2.1956	347	2.24135	401	2.58131	227	1.61123	271	1.64544	216	1.42334	3	169083499	169663775	-	9260	MECOM
ENSG00000085365	431	4.27288	445	3.94553	449	3.96741	236	2.29937	255	2.12528	265	2.39699	5	78360611	78480739	+	6746	SCAMP1
ENSG00000085377	778	5.83514	815	5.46677	850	5.68208	600	4.42257	799	5.03791	700	4.79011	6	105273218	105454062	-	8917	PREP
ENSG00000085382	209	1.51323	234	1.51522	233	1.5036	62	0.441167	114	0.6939	131	0.86538	6	104728094	104859919	-	9237	HACE1
ENSG00000085415	1423	9.08013	1387	7.91527	1411	8.02475	747	4.68447	1716	9.20529	1667	9.70509	18	12947133	12987536	+	10481	SEH1L
ENSG00000085433	253	3.83074	273	3.69681	309	4.17002	104	1.54756	176	2.24031	161	2.22415	1	108970214	109042113	-	4417	WDR47
ENSG00000085449	1197	14.5951	1269	13.8381	1347	14.6386	560	6.71049	581	5.95556	613	6.81947	2	223855716	223945357	-	5485	WDFY1
ENSG00000085465	103	2.73355	105	2.49219	78	1.84502	139	3.62541	80	1.78489	64	1.54969	1	111414319	111427735	-	2520	OVGP1
ENSG00000085491	1	0.00994336	4	0.0355709	1	0.00886238	1	0.00977205	2	0.0167184	4	0.0362886	1	108134043	108200849	-	6726	SLC25A24
ENSG00000085511	269	2.39171	253	2.01177	265	2.1	156	1.36312	237	1.77149	273	2.2146	6	160991727	161117385	+	7522	MAP3K4
ENSG00000085514	9	0.302468	1	0.0300565	3	0.0898618	10	0.330286	12	0.33904	4	0.122652	7	100367530	100400096	+	1990	PILRA
ENSG00000085552	1	0.0100767	1	0.00901198	3	0.0269437	5	0.0495155	0	0	5	0.045969	1	159927039	159945613	-	6637	IGSF9
ENSG00000085563	708	7.37315	814	7.58134	801	7.4348	209	2.13904	508	4.4475	545	5.17837	7	87503017	87713323	-	6422	ABCB1
ENSG00000085644	314	3.25986	396	3.67677	354	3.27559	273	2.78538	356	3.10708	275	2.60482	16	3129777	3142804	+	6442	ZNF213
ENSG00000085662	7752	141.885	9056	148.238	8640	140.946	28754	517.217	11550	177.72	10771	179.868	7	134442356	134459284	-	3654	AKR1B1
ENSG00000085719	2978	29.563	3260	28.943	3407	30.1448	1457	14.2146	3658	30.5281	3641	32.9777	8	86514435	86561498	+	6737	CPNE3
ENSG00000085721	985	15.9159	1130	16.3296	1117	16.0866	607	9.63909	964	13.095	954	14.0643	16	15060033	15094311	-	4139	RRN3
ENSG00000085733	8387	80.7188	9357	80.539	9552	81.9368	6018	56.921	11411	92.326	10321	90.6287	11	70398404	70436584	+	6949	CTTN
ENSG00000085741	7	0.19745	14	0.353174	8	0.201125	2	0.0554423	2	0.0474265	0	0	11	76186325	76210736	-	2371	WNT11
ENSG00000085760	367	7.27463	373	6.61235	436	7.7028	217	4.22724	402	6.6989	414	7.48724	2	55236595	55269347	-	3374	MTIF2
ENSG00000085788	834	5.28793	786	4.45702	874	4.93911	580	3.6141	650	3.4647	678	3.92217	8	38225218	38275558	+	10548	DDHD2
ENSG00000085831	442	3.11459	503	3.16992	488	3.06489	356	2.46536	371	2.19778	389	2.50094	1	51287258	51345116	-	9491	TTC39A
ENSG00000085832	467	3.74985	493	3.54035	493	3.52826	208	1.6414	436	2.94318	444	3.25279	1	51354263	51519328	-	8329	EPS15
ENSG00000085840	182	3.90003	191	3.66043	185	3.53334	426	8.97136	742	13.367	631	12.3368	1	52372829	52404423	-	3121	ORC1
ENSG00000085871	476	10.0361	546	10.2956	568	10.6739	648	13.4272	561	9.9438	478	9.1952	4	139665768	139740745	+	3172	MGST2
ENSG00000085872	375	4.16952	367	3.64941	433	4.29101	434	4.74238	621	5.80469	491	4.98095	19	16517894	16542437	-	6015	CHERP
ENSG00000085978	716	7.91887	741	7.32943	778	7.66914	502	5.4564	940	8.73998	792	7.99193	2	233210051	233295674	+	6047	ATG16L1
ENSG00000085982	197	1.40926	265	1.6954	273	1.74062	255	1.79274	264	1.58767	277	1.80793	2	233475526	233566782	-	9349	USP40
ENSG00000085998	955	7.0746	1083	7.17512	1082	7.14402	1216	8.85288	1425	8.87455	1294	8.74599	1	46188683	46220305	-	9028	POMGNT1
ENSG00000085999	101	1.6564	114	1.67205	122	1.78328	259	4.17441	265	3.6536	240	3.59112	1	46246461	46278480	+	4078	RAD54L
ENSG00000086015	1369	11.3567	1503	11.1509	1461	10.8023	995	8.11191	1543	10.7608	1244	9.41551	1	45786987	46036122	+	8062	MAST2
ENSG00000086061	4586	114.958	5392	120.88	5362	119.798	2135	52.5962	4673	98.4765	4581	104.771	9	33025273	33039907	+	2668	DNAJA1
ENSG00000086062	4851	66.2644	5317	64.9557	5462	66.4993	5026	67.472	4331	49.7359	3667	45.7021	9	33104082	33167356	-	4896	B4GALT1
ENSG00000086065	2112	59.0751	2351	58.8119	2472	61.6277	1276	35.0763	1724	40.5397	1736	44.3034	9	33264879	33282070	+	2391	CHMP5
ENSG00000086102	1610	15.0679	1723	14.4216	1819	15.1732	1158	10.6509	1521	11.9671	1437	12.2704	9	33290512	33371157	+	7146	NFX1
ENSG00000086159	2	0.0260788	1	0.0116616	1	0.0116218	4	0.051259	3	0.032886	2	0.0237938	12	49967194	49977139	+	5129	AQP6
ENSG00000086189	253	1.54088	261	1.42164	243	1.31908	198	1.18513	322	1.64868	362	2.01156	5	62347284	62403943	-	10981	DIMT1
ENSG00000086200	217	1.92477	213	1.68966	237	1.87363	127	1.10707	208	1.55101	197	1.59427	5	62403972	62628582	+	7540	IPO11
ENSG00000086205	0	0	0	0	0	0	0	0	0	0	0	0	11	49145092	49208638	-	5335	FOLH1
ENSG00000086232	5508	67.0739	6293	68.5361	6009	65.2197	4126	49.3789	4507	46.1402	4134	45.9311	7	6022247	6059175	-	5492	EIF2AK1
ENSG00000086288	0	0	0	0	0	0	0	0	0	0	0	0	7	37848597	37900397	+	2435	NME8
ENSG00000086289	1110	28.0452	1250	28.2454	1219	27.4509	1781	44.2235	3228	68.565	2943	67.8427	7	37920640	37951936	+	2647	EPDR1
ENSG00000086300	280	1.95962	254	1.58983	390	2.43274	125	0.859759	149	0.876663	165	1.0536	7	26291862	26374383	+	9556	SNX10
ENSG00000086475	1018	17.5291	1187	18.2795	1116	17.1274	1114	18.8516	1533	22.1915	1452	22.8115	10	13317428	13348298	-	3884	SEPHS1
ENSG00000086504	1353	29.6388	1678	32.8744	1605	31.3368	1671	35.9743	1513	27.8635	1430	28.5809	16	366969	371289	-	3053	MRPL28
ENSG00000086506	0	0	0	0	0	0	0	0	0	0	0	0	16	180459	181179	+	528	HBQ1
ENSG00000086544	651	12.8964	761	13.4826	771	13.6132	483	9.40345	600	9.99244	523	9.45291	19	40717112	40740860	+	3376	ITPKC
ENSG00000086548	6284	142.175	6621	133.971	6935	139.846	11137	247.632	16382	311.591	14781	305.117	19	41750977	41772211	+	2956	CEACAM6
ENSG00000086570	3	0.0136377	2	0.00813112	3	0.012155	3	0.0134027	3	0.011465	6	0.0248855	5	151504092	151591331	-	14712	FAT2
ENSG00000086589	815	15.1955	930	15.5076	917	15.2386	825	15.117	1245	19.5146	1087	18.4912	5	150690792	150701077	-	3587	RBM22
ENSG00000086598	5219	91.0623	5822	90.8501	5731	89.1248	5101	87.47	7430	108.987	7060	112.391	12	123584533	123598582	+	3833	TMED2
ENSG00000086619	142	0.618243	178	0.693095	179	0.694609	35	0.149758	72	0.263533	61	0.242313	1	236214681	236282019	-	15361	ERO1B
ENSG00000086666	1446	18.7671	1615	18.7458	1660	19.2024	749	9.55354	1174	12.8095	1061	12.5638	15	80059568	80138393	+	5153	ZFAND6
ENSG00000086696	79	0.55446	99	0.621412	68	0.425372	130	0.896683	70	0.413022	78	0.499475	16	82035004	82098534	+	9529	HSD17B2
ENSG00000086712	230	3.45279	234	3.14167	276	3.69291	140	2.06549	223	2.81436	190	2.60239	X	16786432	16844519	+	4455	TXLNG
ENSG00000086717	1	0.0152971	1	0.0136808	0	0	0	0	2	0.0257201	1	0.0139568	X	18675909	18827921	+	4372	PPEF1
ENSG00000086730	178	2.61925	243	3.1979	219	2.87222	83	1.20029	67	0.828827	79	1.06062	7	74199652	74229834	+	4545	LAT2
ENSG00000086758	11197	42.1173	11875	39.9479	12584	42.1885	10311	38.1164	15606	49.3495	12783	43.87	X	53532096	53686752	-	17780	HUWE1
ENSG00000086827	309	7.08698	338	6.933	361	7.3795	171	3.85435	452	8.71513	460	9.6258	11	113733187	113773735	-	2916	ZW10
ENSG00000086848	214	1.7735	237	1.75658	217	1.60285	145	1.18097	218	1.51882	208	1.57274	11	111782195	111871581	-	8070	ALG9
ENSG00000086967	0	0	0	0	4	0.0641122	1	0.0176733	1	0.0151181	0	0	19	50432892	50466321	+	3719	MYBPC2
ENSG00000086991	0	0	2	0.0196139	0	0	0	0	0	0	0	0	11	89324353	89498187	-	6099	NOX4
ENSG00000087008	263	4.57337	315	4.89884	287	4.44815	353	6.03265	313	4.5757	289	4.58517	4	8366282	8440723	-	3846	ACOX3
ENSG00000087053	765	3.66704	830	3.55823	881	3.76397	754	3.55204	1374	5.53698	1455	6.36346	11	95821766	95925315	-	13952	MTMR2
ENSG00000087074	6862	133.68	7862	136.978	7586	131.718	3994	76.4675	5898	96.5948	5270	93.6706	19	48872212	48876059	+	3433	PPP1R15A
ENSG00000087076	419	25.1999	487	26.1949	509	27.2848	549	32.4497	408	20.629	368	20.1934	19	48813018	48836510	-	1112	HSD17B14
ENSG00000087077	727	19.0447	836	19.5861	826	19.2857	1861	47.9113	510	11.2316	418	9.99061	7	100867387	100873454	+	2553	TRIP6
ENSG00000087085	26	0.426818	36	0.528535	44	0.643782	10	0.161332	9	0.124206	5	0.0748886	7	100889994	100896974	-	4074	ACHE
ENSG00000087086	344058	26418.2	368798	25325.8	360486	24670.5	245155	18499.7	387063	24985.4	355765	24923.6	19	48965309	48966879	+	871	FTL
ENSG00000087087	1508	20.7603	1888	23.2454	1808	22.1844	2519	34.0811	4244	49.118	3727	46.8132	7	100875103	100888664	+	4858	SRRT
ENSG00000087088	1835	47.4384	2328	53.8243	2238	51.5669	2055	52.2105	3158	68.6339	2732	64.4393	19	48954815	48961798	+	2587	BAX
ENSG00000087095	259	3.63214	303	3.80021	303	3.78724	157	2.16379	260	3.06527	240	3.07079	17	28041737	28196381	+	4769	NLK
ENSG00000087111	1660	13.7929	1870	13.8961	1951	14.4485	1421	11.6037	1621	11.3231	1280	9.70364	17	28553383	28571794	-	8049	PIGS
ENSG00000087116	0	0	0	0	0	0	0	0	0	0	0	0	5	179110853	179345461	-	8965	ADAMTS2
ENSG00000087128	0	0	0	0	0	0	0	0	0	0	1	0.0287284	4	68447463	68497604	+	2124	TMPRSS11E
ENSG00000087152	862	10.81	1021	11.4511	998	11.1549	1137	14.013	1477	15.5715	1367	15.641	17	44191805	44200113	-	5333	ATXN7L3
ENSG00000087157	586	7.74834	591	6.98877	596	7.02384	532	6.91314	485	5.3912	448	5.40463	17	78378649	78425114	+	5058	PGS1
ENSG00000087191	1434	22.4128	1506	21.0511	1584	22.0658	1221	18.755	2089	27.4485	2061	29.3902	17	63827152	63832026	+	4279	PSMC5
ENSG00000087206	545	7.64613	606	7.6036	584	7.30255	453	6.24591	577	6.8054	489	6.25936	5	176905005	177022633	-	4767	UIMC1
ENSG00000087237	5	0.0986126	4	0.0705544	0	0	0	0	0	0	0	0	16	56961923	56983845	+	3391	CETP
ENSG00000087245	17	0.241595	10	0.127098	6	0.0759987	7	0.0977662	2	0.0238947	7	0.0907638	16	55389700	55506691	+	4706	MMP2
ENSG00000087250	0	0	0	0	0	0	0	0	0	0	0	0	16	56589074	56591088	+	1679	MT3
ENSG00000087253	255	2.31683	257	2.08828	280	2.2674	95	0.848261	207	1.58109	208	1.72422	16	55509072	55586666	+	7361	LPCAT2
ENSG00000087258	5	0.0229746	10	0.0410941	4	0.0163815	4	0.018063	8	0.030903	3	0.012577	16	56191390	56357444	+	14555	GNAO1
ENSG00000087263	413	4.77956	486	5.03009	489	5.04386	375	4.26502	451	4.3878	420	4.43469	16	56451521	56479104	+	5779	OGFOD1
ENSG00000087266	1678	8.06316	1895	8.14375	1909	8.17591	1984	9.36931	732	2.95704	642	2.81465	4	2793071	2841098	+	13918	SH3BP2
ENSG00000087269	567	10.6548	547	9.19288	553	9.26199	476	8.79066	963	15.2132	814	13.9561	4	2937933	2963406	-	3559	NOP14
ENSG00000087274	2802	14.1537	3146	14.2122	3103	13.9701	3143	15.6027	3946	16.7568	3414	15.7341	4	2843844	2930076	+	13240	ADD1
ENSG00000087299	335	3.41532	371	3.38269	396	3.59831	173	1.73334	325	2.78549	305	2.83702	14	50237563	50312229	-	6560	L2HGDH
ENSG00000087301	123	1.73804	165	2.08516	168	2.11583	55	0.763781	89	1.05725	91	1.1732	14	52430596	52552522	-	4733	TXNDC16
ENSG00000087302	1179	9.51495	1332	9.61389	1264	9.09195	777	6.16263	1187	8.05334	1092	8.04066	14	51989514	52010694	+	8287	RTRAF
ENSG00000087303	4	0.0430298	2	0.0192416	3	0.0287639	0	0	3	0.0271308	2	0.0196298	14	52004809	52069059	-	6217	NID2
ENSG00000087338	1153	15.7628	1143	13.975	1250	15.2311	446	5.99227	702	8.06814	592	7.38417	2	69829660	69881384	+	4892	GMCL1
ENSG00000087365	7566	51.6597	8825	53.8893	8534	51.9344	6801	45.6364	8543	49.0375	7706	48.0055	11	66050729	66069308	+	9795	SF3B2
ENSG00000087448	552	4.86137	635	5.00144	665	5.21985	374	3.23701	651	4.81985	627	5.03806	12	27780048	27803040	+	7594	KLHL42
ENSG00000087460	10257	30.8707	11427	30.7582	11250	30.1784	10781	31.8888	8193	20.7301	8072	22.1658	20	58839718	58911192	+	22221	GNAS
ENSG00000087470	717	5.94868	785	5.82469	889	6.57385	454	3.70177	1199	8.36283	1303	9.86329	12	32679200	32745650	+	8061	DNM1L
ENSG00000087494	143	2.80872	162	2.84571	122	2.13575	104	2.00752	123	2.031	119	2.13254	12	27958084	27972733	-	3405	PTHLH
ENSG00000087495	0	0	0	0	0	0	0	0	0	0	0	0	20	59577509	59847711	+	6103	PHACTR3
ENSG00000087502	265	3.04204	242	2.48449	321	3.28429	222	2.50452	316	3.04958	393	4.11613	12	29337352	29381189	-	5826	ERGIC2
ENSG00000087510	2	0.0445712	1	0.0199309	0	0	0	0	1	0.0187351	0	0	20	56629306	56639283	+	3001	TFAP2C
ENSG00000087586	1183	27.0211	1411	28.8236	1321	26.893	2085	46.8034	3040	58.3748	2806	58.4767	20	56369389	56392337	-	2928	AURKA
ENSG00000087589	5	0.0659557	1	0.0117973	6	0.0705424	12	0.155566	3	0.0332687	4	0.0481414	20	56412112	56460387	+	5070	CASS4
ENSG00000087842	304	8.09364	334	7.95278	349	8.28157	406	10.623	141	3.15589	140	3.40075	X	15384799	15493564	-	2512	PIR
ENSG00000087884	47	1.62361	47	1.45206	47	1.4471	36	1.22219	36	1.04549	31	0.977064	11	77821109	77918432	+	1936	AAMDC
ENSG00000087903	336	2.47101	393	2.58482	437	2.8644	243	1.75628	239	1.47763	205	1.37552	19	5993164	6199572	-	9094	RFX2
ENSG00000087995	524	5.47743	569	5.31937	570	5.31053	501	5.14679	607	5.33417	575	5.48391	17	62423875	62453385	+	6398	METTL2A
ENSG00000088002	1	0.0245428	4	0.0877982	1	0.0218746	6	0.14472	2	0.0412654	6	0.134354	19	48552172	48599425	+	2725	SULT2B1
ENSG00000088035	92	1.12135	65	0.70855	110	1.19499	98	1.17391	176	1.80344	178	1.97948	1	63367575	63438553	+	5487	ALG6
ENSG00000088038	921	9.03029	1141	10.0053	1175	10.2683	1402	13.5096	1494	12.3147	1336	11.9516	19	54137749	54155681	+	6821	CNOT3
ENSG00000088053	9	0.222683	14	0.309795	16	0.352843	2	0.0486325	6	0.124804	9	0.203172	19	55013705	55038264	-	2703	GP6
ENSG00000088179	137	0.69015	149	0.671291	147	0.66002	131	0.648555	172	0.728424	192	0.882471	2	119759922	119984899	+	13276	PTPN4
ENSG00000088205	980	8.39414	1047	8.02045	1164	8.88629	771	6.49019	1439	10.362	1526	11.9256	2	117814691	117832377	+	7808	DDX18
ENSG00000088247	3375	43.7266	3880	44.9579	3702	42.749	4286	54.5729	5233	56.9975	4748	56.1254	19	6413102	6424811	-	5162	KHSRP
ENSG00000088256	819	8.71503	940	8.94571	896	8.49787	764	7.98971	1379	12.3362	1167	11.3301	19	3094362	3123999	+	6285	GNA11
ENSG00000088280	684	9.17106	767	9.19731	749	8.95081	569	7.49771	256	2.8856	235	2.8748	1	23428563	23484568	-	4988	ASAP3
ENSG00000088298	2116	75.1147	2452	77.8452	2489	78.7501	1899	66.2501	1953	58.2833	1736	56.2258	20	35115364	35147336	-	1884	EDEM2
ENSG00000088305	793	7.71307	892	7.75927	834	7.22998	431	4.11988	617	5.04513	552	4.89857	20	32762385	32809359	+	6876	DNMT3B
ENSG00000088320	0	0	0	0	0	0	0	0	0	0	0	0	20	31475288	31484895	+	1660	REM1
ENSG00000088325	2532	46.973	2776	46.0581	2779	45.9505	4600	83.8678	6290	98.0998	5751	97.343	20	31739271	31801805	+	3605	TPX2
ENSG00000088356	531	18.1465	640	19.5606	661	20.1334	668	22.4351	1033	29.6778	977	30.4628	20	31944337	31952046	-	1957	PDRG1
ENSG00000088367	2216	15.3167	2373	14.6688	2281	14.0519	2643	17.9533	2540	14.7591	2204	13.899	20	36091504	36232799	+	9676	EPB41L1
ENSG00000088386	174	2.76412	206	2.92669	216	3.05829	254	3.96547	78	1.04168	86	1.24647	13	98683801	98752672	-	4210	SLC15A1
ENSG00000088387	189	0.83904	204	0.80994	211	0.834873	87	0.379571	170	0.634458	159	0.644013	13	98793429	99086625	-	15065	DOCK9
ENSG00000088448	555	8.13453	689	9.03152	606	7.91643	451	6.49634	508	6.25945	544	7.2747	13	110878540	110915069	-	4563	ANKRD10
ENSG00000088451	75	1.95096	117	2.72192	97	2.24893	59	1.50832	89	1.9463	61	1.44775	13	94574054	94596242	-	2571	TGDS
ENSG00000088538	116	0.855438	91	0.60017	97	0.637558	69	0.500072	116	0.719153	119	0.800671	3	50674927	51384198	+	9069	DOCK3
ENSG00000088543	20	0.412325	25	0.460947	25	0.459374	11	0.222871	14	0.242644	15	0.282148	3	50558025	50571027	-	3244	C3orf18
ENSG00000088682	523	8.09857	566	7.83836	552	7.61839	425	6.46768	495	6.44384	476	6.72497	16	57447425	57461270	+	4319	COQ9
ENSG00000088726	8	0.162279	8	0.145132	2	0.0361591	20	0.398707	21	0.358116	14	0.259105	3	12733528	12769457	-	3297	TMEM40
ENSG00000088727	79	0.898851	108	1.09897	104	1.05466	79	0.883365	105	1.00434	90	0.934285	3	47227998	47283451	-	5878	KIF9
ENSG00000088756	13	0.0729875	14	0.0702968	22	0.110089	6	0.0331062	24	0.113279	24	0.12294	18	6729716	6915716	+	11912	ARHGAP28
ENSG00000088766	147	1.83179	159	1.77198	179	1.98806	133	1.62878	140	1.46663	140	1.59171	20	6006093	6040053	+	5367	CRLS1
ENSG00000088782	0	0	0	0	0	0	0	0	0	0	0	0	20	157454	159163	+	530	DEFB127
ENSG00000088808	733	5.1209	830	5.18588	850	5.29271	582	3.99593	636	3.73535	513	3.26991	14	103733195	103847575	-	9573	PPP1R13B
ENSG00000088812	3104	23.6681	3257	22.2106	3543	24.0785	1712	12.8291	3132	20.0768	2523	17.5523	20	3471018	3651118	+	8771	ATRN
ENSG00000088826	606	13.7572	679	13.7857	600	12.1402	656	14.6357	770	14.6954	756	15.6587	20	4120980	4187747	+	2946	SMOX
ENSG00000088827	3	0.0246908	3	0.0220819	1	0.00733551	1	0.00808846	0	0	0	0	20	3686970	3712600	-	8126	SIGLEC1
ENSG00000088832	9619	107.703	10736	107.508	9919	98.988	8177	89.9796	10405	97.9428	9543	97.4897	20	1368977	1393164	-	5973	FKBP1A
ENSG00000088833	1501	17.4371	1739	18.0674	1666	17.2499	1776	20.2763	2644	25.8219	2481	26.2964	20	1442162	1473842	-	5757	NSFL1C
ENSG00000088836	834	12.9144	990	13.7102	922	12.7249	670	10.1961	556	7.23793	524	7.40312	20	3227417	3239559	-	4319	SLC4A11
ENSG00000088854	495	3.85661	529	3.68602	536	3.72205	363	2.77945	315	2.06321	263	1.86953	20	3249306	3407669	-	8584	DNAAF9
ENSG00000088876	222	3.19775	236	3.04022	234	3.00417	178	2.51979	185	2.24025	175	2.29988	20	2481817	2524702	-	4643	ZNF343
ENSG00000088881	125	2.05908	104	1.53214	91	1.33605	155	2.50928	45	0.623174	47	0.70638	20	2692780	2760108	+	4060	EBF4
ENSG00000088882	0	0	0	0	0	0	0	0	0	0	0	0	20	2794074	2800627	-	2376	CPXM1
ENSG00000088888	3062	17.3973	3400	17.2766	3461	17.5265	4201	23.4575	4256	20.3288	3770	19.5431	20	3846799	3876123	+	11771	MAVS
ENSG00000088899	756	9.44704	900	10.0582	939	10.4582	321	3.94214	216	2.26914	198	2.25744	20	3162617	3173549	-	5352	LZTS3
ENSG00000088926	0	0	0	0	1	0.0149207	0	0	0	0	0	0	4	186266189	186289681	+	3995	F11
ENSG00000088930	2732	53.6131	3080	54.0559	3102	54.2562	2126	41.0021	3746	61.8004	3332	59.6584	20	21303331	21389825	+	3408	XRN2
ENSG00000088970	179	2.29909	158	1.81494	214	2.44982	92	1.1613	152	1.64127	145	1.69921	20	21125983	21246622	+	5207	KIZ
ENSG00000088986	4212	96.1087	5018	102.402	4867	98.9812	2931	65.7268	4598	88.2015	4515	93.9958	12	120469850	120498493	+	2931	DYNLL1
ENSG00000088992	111	3.8544	103	3.1987	103	3.18778	176	6.00619	108	3.15276	99	3.1365	12	117038923	117099479	-	1926	TESC
ENSG00000089006	1872	15.7422	1958	14.7256	2082	15.6048	1619	13.3801	2323	16.4226	2298	17.6313	20	17941597	17968980	-	7953	SNX5
ENSG00000089009	8413	126.667	10192	137.238	10308	138.326	9376	138.734	11571	146.459	11746	161.353	12	112405189	112418838	-	4442	RPL6
ENSG00000089012	0	0	0	0	0	0	0	0	0	0	0	0	20	1629152	1657779	-	2242	SIRPG
ENSG00000089022	1246	6.06487	1359	5.91595	1412	6.12569	1133	5.41983	1594	6.52265	1524	6.76807	12	111842228	111902222	+	13740	MAPKAPK5
ENSG00000089041	112	1.3506	127	1.36967	155	1.66594	73	0.865139	103	1.04419	82	0.902195	12	121132819	121188032	+	5546	P2RX7
ENSG00000089048	87	1.79085	90	1.65686	126	2.31168	166	3.35816	252	4.36087	304	5.7094	20	13714322	13784919	-	3249	ESF1
ENSG00000089050	1049	18.2556	1112	17.3072	1163	18.0392	594	10.1592	847	12.3918	894	14.1949	20	18486540	18497225	-	3843	RBBP9
ENSG00000089053	5368	29.2852	6039	29.4647	5918	28.7758	5155	27.6386	7365	33.7785	6547	32.5877	12	121308245	121399896	-	12259	ANAPC5
ENSG00000089057	2003	17.7995	2271	18.0487	2293	18.1613	1181	10.314	2486	18.572	2160	17.5128	20	4852356	5010293	-	7526	SLC23A2
ENSG00000089060	650	6.42308	791	6.9905	752	6.62315	576	5.59377	537	4.46105	483	4.35465	12	113298759	113359493	-	6768	SLC8B1
ENSG00000089063	3014	66.068	3539	69.3794	3281	64.1019	2429	52.3273	2295	42.2925	2110	42.1994	20	5068232	5113103	-	3051	TMEM230
ENSG00000089091	215	1.70955	228	1.62136	266	1.88513	99	0.773625	98	0.65509	110	0.798016	20	18383367	18467281	-	8411	DZANK1
ENSG00000089094	754	3.69915	785	3.44431	838	3.6643	717	3.45702	1099	4.53274	899	4.02408	12	121429096	121581023	-	13632	KDM2B
ENSG00000089101	1	0.00844966	0	0	1	0.00753106	1	0.00830408	0	0	2	0.0154186	20	20052514	20360703	+	7915	CFAP61
ENSG00000089116	0	0	0	0	0	0	0	0	0	0	0	0	12	113462033	113472280	-	3063	LHX5
ENSG00000089123	206	4.75564	203	4.19121	240	4.93821	100	2.26879	187	3.62924	175	3.68601	20	13389392	13638932	-	2897	TASP1
ENSG00000089127	3717	19.0914	4023	18.4798	4038	18.4854	3205	16.1781	1994	8.61001	1810	8.48205	12	112905856	112933219	+	13021	OAS1
ENSG00000089154	5233	36.2296	5886	36.4448	5839	36.0303	6233	42.4095	7381	42.9597	5981	37.7801	12	120127202	120194715	-	9660	GCN1
ENSG00000089157	27014	453.027	30859	462.827	30547	456.584	41938	691.187	36967	521.173	34785	532.235	12	120196699	120201235	-	3988	RPLP0
ENSG00000089159	1814	16.2625	1791	14.3598	1832	14.6384	1582	13.9383	2283	17.2064	1915	15.6638	12	120210439	120265771	-	7460	PXN
ENSG00000089163	77	4.21415	64	3.13257	61	2.97554	62	3.33475	36	1.65636	31	1.54795	12	120302316	120313249	+	1222	SIRT4
ENSG00000089169	4	0.0260331	6	0.0349236	7	0.0406051	1	0.00639615	0	0	0	0	12	112570380	112898881	+	10276	RPH3A
ENSG00000089177	511	4.41825	569	4.39991	584	4.50049	342	2.90609	505	3.67074	545	4.29935	20	16272104	16573448	-	7735	KIF16B
ENSG00000089195	319	5.63955	439	6.94097	387	6.09792	218	3.78759	555	8.24858	505	8.14557	20	5937228	5950558	-	3783	TRMT6
ENSG00000089199	2	0.0300783	0	0	3	0.0402125	1	0.01478	2	0.0252863	1	0.0137214	20	5911510	5925353	+	4447	CHGB
ENSG00000089220	7743	342.037	8425	332.84	8120	319.696	10200	442.81	8944	332.146	8463	341.087	12	118136124	118145584	+	1514	PEBP1
ENSG00000089225	0	0	0	0	0	0	0	0	0	0	0	0	12	114353911	114408442	-	4443	TBX5
ENSG00000089234	748	10.7443	814	10.4569	854	10.9333	479	6.76185	713	8.60992	680	8.91174	12	111642146	111685956	-	4656	BRAP
ENSG00000089248	4768	104.585	5755	112.896	5479	107.115	3300	71.1376	4847	89.3796	4324	86.5356	12	112013348	112023449	+	3049	ERP29
ENSG00000089250	0	0	1	0.00456131	0	0	0	0	0	0	1	0.00465334	12	117208142	117452170	-	13113	NOS1
ENSG00000089280	3393	32.4683	3853	32.9743	3826	32.6315	6885	64.7488	9891	79.5697	8886	77.5814	16	31180138	31191605	+	6989	FUS
ENSG00000089289	993	35.6282	1045	33.5322	1116	35.6883	959	33.8155	785	23.6781	858	28.0872	X	70133447	70166324	+	1864	IGBP1
ENSG00000089327	1674	37.4308	1792	35.8355	1738	34.637	1904	41.8401	1693	31.8246	1589	32.4171	19	35154730	35169881	+	2991	FXYD5
ENSG00000089335	125	1.66134	108	1.28373	130	1.53996	126	1.64578	166	1.85477	203	2.46163	19	34677639	34686397	+	5032	ZNF302
ENSG00000089351	3507	39.713	4043	40.9451	3924	39.6043	3850	42.846	2989	28.4548	2841	29.3524	19	34994784	35026471	+	5906	GRAMD1A
ENSG00000089356	4	0.0789133	2	0.0352876	0	0	18	0.348992	0	0	2	0.0359995	19	35115823	35124324	+	3390	FXYD3
ENSG00000089472	1	0.00676366	3	0.018147	3	0.0180851	7	0.0465299	1	0.0056861	1	0.00617104	X	66162671	66268867	+	9888	HEPH
ENSG00000089486	1026	16.0547	1109	15.5199	1103	15.3833	1366	21.0068	1772	23.3105	1564	22.329	16	4510669	4538828	-	4274	CDIP1
ENSG00000089505	2	0.0913025	3	0.122483	0	0	2	0.0897295	3	0.115135	2	0.0833027	16	66566393	66579137	+	1465	CMTM1
ENSG00000089558	1	0.0176555	1	0.01579	0	0	0	0	0	0	0	0	17	42156891	42181142	-	3788	KCNH4
ENSG00000089597	11416	151.788	13207	157.046	13064	154.816	14743	192.646	15375	171.858	13210	160.251	11	62624826	62646726	-	5030	GANAB
ENSG00000089639	259	4.64388	300	4.81066	282	4.50658	350	6.1674	228	3.43676	201	3.28817	19	19629476	19643657	-	3730	GMIP
ENSG00000089682	277	2.01869	327	2.13127	338	2.19545	270	1.93377	353	2.1627	375	2.49343	X	107061885	107118823	-	9177	RBM41
ENSG00000089685	1555	27.26	1802	28.2522	1728	26.9995	4083	70.3441	4865	71.6987	4590	73.415	17	78214186	78225636	+	3815	BIRC5
ENSG00000089692	6	0.131307	12	0.234866	16	0.312086	9	0.193567	6	0.110388	10	0.19967	12	6772512	6778455	+	3056	LAG3
ENSG00000089693	5170	102.692	5925	105.254	5666	100.309	5598	109.278	6122	102.229	5354	97.029	12	6747996	6767475	-	3367	MLF2
ENSG00000089723	61	0.961948	45	0.634653	53	0.744929	52	0.805894	44	0.58332	19	0.273371	14	94026340	94048930	+	4241	OTUB2
ENSG00000089737	1702	13.2404	2054	14.2904	1918	13.2987	2105	16.0934	2636	17.2394	2487	17.6521	14	94048287	94081202	-	8597	DDX24
ENSG00000089775	236	1.2914	247	1.20878	276	1.34609	135	0.725996	142	0.653234	152	0.758871	14	64449106	64505213	-	12222	ZBTB25
ENSG00000089818	776	5.90759	762	5.18806	775	5.25856	417	3.11987	861	5.51041	690	4.79263	12	8076939	8097881	+	8785	NECAP1
ENSG00000089820	29	0.347579	41	0.439483	36	0.38457	56	0.659624	17	0.171292	12	0.131224	X	153907367	153934999	-	5580	ARHGAP4
ENSG00000089847	64	0.946541	84	1.11107	85	1.12046	64	0.930234	37	0.460038	28	0.377828	19	4182689	4224814	+	4522	ANKRD24
ENSG00000089876	928	15.8124	963	14.675	996	15.1261	569	9.5283	1044	14.9549	903	14.0383	10	125836337	125896436	-	3925	DHX32
ENSG00000089902	1859	20.0562	1914	18.4677	1996	19.1931	1052	11.1542	1997	18.1125	1658	16.3203	14	102592649	102730561	+	6199	RCOR1
ENSG00000089916	469	1.42658	571	1.55332	558	1.51278	334	0.998443	572	1.46269	566	1.57079	14	76151916	76254342	+	21987	GPATCH2L
ENSG00000090006	1494	12.3203	1808	13.3343	1887	13.8694	1511	12.2458	906	6.28102	811	6.10192	19	40592883	40629818	+	8110	LTBP4
ENSG00000090013	2614	108.383	3092	114.656	2832	104.656	2653	108.105	2135	74.4194	1842	69.6822	19	40447765	40465764	-	1613	BLVRB
ENSG00000090020	1012	10.9252	1165	11.248	1140	10.9691	885	9.38955	1047	9.50229	936	9.21937	1	27098809	27166981	-	6195	SLC9A1
ENSG00000090054	1957	12.3602	2256	12.7431	2170	12.2155	1266	7.85817	2192	11.6388	2128	12.2626	9	92000087	92115413	-	10589	SPTLC1
ENSG00000090060	1742	8.56075	2007	8.82091	2070	9.06674	1140	5.50581	1782	7.36214	1761	7.89586	14	96501433	96567116	+	13609	PAPOLA
ENSG00000090061	317	2.57916	430	3.12888	447	3.24148	381	3.04646	439	3.00272	410	3.04354	14	99481169	99535044	+	8220	CCNK
ENSG00000090097	299	5.34961	347	5.55242	323	5.15075	383	6.73445	219	3.29403	198	3.23216	3	51957454	51974016	-	3738	PCBP4
ENSG00000090104	6	0.0984964	3	0.0440446	4	0.0585256	11	0.177466	0	0	3	0.0449331	1	192575763	192580024	+	4074	RGS1
ENSG00000090238	512	10.7646	599	11.263	481	9.0134	523	10.8064	225	3.97687	163	3.12673	16	30092314	30096915	-	3181	YPEL3
ENSG00000090263	366	4.66687	394	4.49307	403	4.58001	426	5.33835	460	4.931	489	5.68892	7	141002610	141015228	-	5245	MRPS33
ENSG00000090266	325	4.88772	235	3.16077	271	3.63253	276	4.07929	367	4.64004	316	4.33597	7	140690777	140722790	+	4447	NDUFB2
ENSG00000090273	2107	49.4783	2471	51.8949	2251	47.1132	2158	49.8028	3087	60.9424	3001	64.2973	1	26900238	26946871	+	2848	NUDC
ENSG00000090316	597	4.06545	714	4.34845	742	4.50355	1074	7.18772	1240	7.09886	1054	6.54864	4	1289887	1340147	+	9821	MAEA
ENSG00000090339	1906	36.9697	2180	37.8165	2143	37.0478	2540	48.4183	2283	37.2273	2002	35.4294	19	10271093	10286615	+	3448	ICAM1
ENSG00000090372	1741	15.2464	1944	15.2253	1868	14.5801	1774	15.2677	2298	16.918	1931	15.4286	19	46719511	46746994	-	7637	STRN4
ENSG00000090376	2	0.0138066	7	0.0432171	3	0.0184584	3	0.0203531	2	0.011607	0	0	12	66189195	66254622	+	9688	IRAK3
ENSG00000090382	3	0.116379	3	0.104082	2	0.0691512	2	0.0762492	0	0	1	0.035394	12	69348381	69354234	+	1724	LYZ
ENSG00000090402	0	0	0	0	0	0	0	0	0	0	0	0	3	164978898	165078496	-	6139	SI
ENSG00000090432	555	15.2874	574	14.1402	659	16.1787	554	14.997	915	21.1883	738	18.547	1	20499448	20508151	-	2428	MUL1
ENSG00000090447	281	2.38884	366	2.78268	359	2.72015	557	4.6536	429	3.06599	363	2.81555	16	4257186	4273075	-	7867	TFAP4
ENSG00000090470	729	15.071	874	16.1595	784	14.446	825	16.7619	1005	17.4668	966	18.2209	15	65117379	65133808	-	3235	PDCD7
ENSG00000090487	2725	45.7558	3055	45.8768	2973	44.493	1969	32.4921	2716	38.3391	2455	37.6104	15	64963022	64990310	-	3983	SPG21
ENSG00000090512	0	0	1	0.0295516	0	0	2	0.0649475	1	0.0277787	0	0	3	186635969	186653141	+	2024	FETUB
ENSG00000090520	826	5.88621	962	6.13102	945	6.00212	420	2.94142	889	5.32587	866	5.63054	3	186567403	186585800	+	9385	DNAJB11
ENSG00000090530	60	0.720033	70	0.751279	73	0.780802	99	1.16759	97	0.978601	89	0.974468	3	189956728	190122437	-	5573	P3H2
ENSG00000090534	0	0	0	0	1	0.0220364	1	0.0242983	0	0	2	0.0451159	3	184371935	184381968	-	2705	THPO
ENSG00000090539	0	0	0	0	1	0.00897851	1	0.00990011	0	0	0	0	3	184380054	184390736	+	6639	CHRD
ENSG00000090554	3	0.0704979	0	0	4	0.0837784	4	0.0923778	4	0.079022	5	0.107202	19	49474207	49486231	+	2846	FLT3LG
ENSG00000090565	1171	12.4567	1305	12.4154	1241	11.7662	907	9.48214	1532	13.7006	1284	12.462	16	425649	523011	+	6287	RAB11FIP3
ENSG00000090581	528	6.17561	537	5.61723	528	5.50423	449	5.16113	397	3.90363	312	3.32948	16	1351931	1365737	+	5718	GNPTG
ENSG00000090612	94	0.445987	85	0.360674	130	0.549736	132	0.61549	138	0.550435	166	0.718586	12	133181409	133214832	+	14096	ZNF268
ENSG00000090615	4482	20.2234	4910	19.8138	5040	20.2689	4908	21.7641	5238	19.8692	4538	18.682	12	132768902	132829143	-	14822	GOLGA3
ENSG00000090621	2311	15.0436	2637	15.3519	2544	14.7599	2814	18.0023	4109	22.4864	3651	21.684	1	39560709	39576790	-	10274	PABPC4
ENSG00000090659	0	0	0	0	0	0	0	0	0	0	0	0	19	7739993	7747564	-	4414	CD209
ENSG00000090661	7	0.115337	12	0.176829	9	0.132169	5	0.0809643	4	0.0554069	5	0.0751653	19	8206736	8262421	+	4059	CERS4
ENSG00000090674	258	4.35947	303	4.57888	288	4.33734	201	3.33782	464	6.59121	392	6.04334	19	7522624	7534009	+	3958	MCOLN1
ENSG00000090686	557	3.92246	666	4.1945	630	3.95422	347	2.40152	526	3.11402	511	3.28323	1	21678298	21783606	-	9497	USP48
ENSG00000090776	3088	62.5257	3505	63.4704	3478	62.7665	2947	58.6427	1856	31.5931	1594	29.4474	X	68829021	68842160	+	3303	EFNB1
ENSG00000090857	350	2.4184	339	2.09489	374	2.30329	272	1.84706	376	2.18414	318	2.00476	16	70114332	70162537	+	9679	PDPR
ENSG00000090861	12276	80.1139	14082	82.1897	13537	78.7391	10996	70.5242	8569	47.0126	7399	44.0555	16	70251983	70289707	-	10248	AARS1
ENSG00000090863	6841	32.4229	7249	30.7264	7649	32.3113	4695	21.8686	5589	22.2689	4632	20.0298	16	74447427	74607144	-	14111	GLG1
ENSG00000090889	1196	17.4912	1293	16.9118	1289	16.8019	1222	17.5636	3054	37.5483	2953	39.403	X	70290104	70420886	+	4573	KIF4A
ENSG00000090905	1062	5.47699	1163	5.36412	1369	6.29271	785	3.97868	1432	6.20859	1351	6.35695	16	24610209	24827632	+	12968	TNRC6A
ENSG00000090924	1158	8.49561	1265	8.3	1278	8.35668	1376	9.92103	1519	9.36863	1391	9.31085	19	39412669	39428415	+	9116	PLEKHG2
ENSG00000090932	8	0.204367	6	0.13708	12	0.273224	12	0.301269	3	0.064428	1	0.0233076	19	39498895	39508481	+	2618	DLL3
ENSG00000090971	184	6.21816	235	7.10255	221	6.65662	330	10.96	109	3.09673	117	3.6075	19	55485188	55487568	+	1979	NAT14
ENSG00000090975	875	6.16056	1095	6.89491	1017	6.3819	1219	8.43468	1328	7.86037	1056	6.78348	12	122983480	123151090	-	9499	PITPNM2
ENSG00000090989	195	2.42993	184	2.05059	202	2.2435	117	1.43284	200	2.09518	194	2.20565	4	55853648	55905086	+	5367	EXOC1
ENSG00000091009	177	1.77635	170	1.52583	227	2.03048	121	1.19342	160	1.34992	210	1.92287	5	146203605	146289223	+	6664	RBM27
ENSG00000091010	0	0	3	0.0696845	0	0	2	0.05105	0	0	0	0	5	146338839	146341728	+	2575	POU4F3
ENSG00000091039	632	4.5953	672	4.36986	758	4.91228	288	2.05798	674	4.11992	817	5.41995	12	76351797	76559809	-	9198	OSBPL8
ENSG00000091073	339	4.49663	440	5.21966	393	4.64619	626	8.16045	324	3.61297	325	3.93321	7	76461676	76505995	+	5042	DTX2
ENSG00000091106	2	0.035311	6	0.09474	5	0.0786805	0	0	2	0.0296854	1	0.0161086	2	32224453	32265732	-	3788	NLRC4
ENSG00000091127	901	13.5931	950	12.8179	1148	15.4366	498	7.3837	1363	17.2871	1389	19.1193	7	105439661	105522271	-	4433	PUS7
ENSG00000091128	4	0.0381023	5	0.0425954	3	0.02547	3	0.0280844	3	0.024024	2	0.0173819	7	108023548	108130361	-	7021	LAMB4
ENSG00000091129	1779	14.9189	1896	14.22	2084	15.5767	1453	11.9751	2398	16.906	2405	18.4014	7	108147623	108456717	-	7975	NRCAM
ENSG00000091136	9278	33.3748	9494	30.5432	10591	33.9561	4867	17.2059	7219	21.831	6730	22.088	7	107923799	108003213	-	18592	LAMB1
ENSG00000091137	3	0.0357833	1	0.0106675	1	0.0106311	1	0.0117223	4	0.04011	1	0.0108827	7	107660828	107717809	+	5607	SLC26A4
ENSG00000091138	0	0	1	0.0176855	0	0	0	0	0	0	0	0	7	107765467	107803225	-	3382	SLC26A3
ENSG00000091140	2135	27.9864	2356	27.6202	2458	28.7176	1810	23.3174	2653	29.2361	2696	32.2438	7	107891162	107931730	+	5102	DLD
ENSG00000091157	310	2.32976	379	2.54736	374	2.50517	99	0.731201	340	2.14813	293	2.00906	18	56651343	57029811	+	8899	WDR7
ENSG00000091164	1011	5.98519	1200	6.35346	1132	5.97297	955	5.55626	1756	8.73945	1622	8.76101	18	56597209	56651600	-	11297	TXNL1
ENSG00000091181	0	0	0	0	1	0.00902883	0	0	0	0	1	0.00924253	3	3066324	3126613	-	6602	IL5RA
ENSG00000091262	240	2.32353	256	2.21656	265	2.28666	262	2.49282	152	1.23713	138	1.21897	16	16149565	16223522	-	6908	ABCC6
ENSG00000091317	3165	54.88	3362	52.1363	3418	52.8238	1144	19.4948	2594	37.8132	2571	40.6742	3	32481312	32502852	-	3857	CMTM6
ENSG00000091409	2905	29.0887	2963	26.5346	3405	30.3887	1298	12.7734	2689	22.6361	2777	25.3706	2	172427354	172506459	+	6679	ITGA6
ENSG00000091428	82	0.769696	89	0.747132	88	0.736215	44	0.405892	70	0.552377	50	0.428205	2	172735274	173052893	+	7125	RAPGEF4
ENSG00000091436	656	3.17826	654	2.83377	717	3.09615	350	1.6665	580	2.36236	664	2.93515	2	173075435	173268015	+	13804	MAP3K20
ENSG00000091482	15	0.757693	19	0.858337	21	0.94545	15	0.744639	13	0.55205	14	0.645218	X	21705978	21758116	-	1324	SMPX
ENSG00000091483	949	6.78804	1001	6.40346	1185	7.55464	845	5.94002	1265	7.60679	1358	8.86247	1	241497511	241519799	-	9350	FH
ENSG00000091490	5436	48.5841	6084	48.6301	5925	47.1976	2939	25.8147	4774	35.8698	4321	35.2351	4	25747433	25863760	-	7483	SEL1L3
ENSG00000091513	273	0.701205	302	0.693731	294	0.673049	368	0.92893	81	0.174904	76	0.178104	3	133746040	133796641	+	26038	TF
ENSG00000091527	4152	62.9521	4362	59.1481	4788	64.703	2283	34.0182	5045	64.3053	4640	64.187	3	133573686	133590261	+	4411	CDV3
ENSG00000091536	3	0.01006	0	0	1	0.00298879	1	0.00329557	0	0	0	0	17	18108756	18179802	+	19944	MYO15A
ENSG00000091542	2583	47.9724	2949	48.9828	2812	46.5478	2197	40.1005	2885	45.0449	2534	42.9388	17	18183078	18209954	+	3601	ALKBH5
ENSG00000091583	464	23.2972	466	20.9254	479	21.4357	582	28.7185	460	19.4167	500	22.9051	17	66212033	66256525	-	1332	APOH
ENSG00000091592	39	0.129398	38	0.112759	32	0.0946305	110	0.358682	27	0.0753114	37	0.112006	17	5499415	5619424	-	20157	NLRP1
ENSG00000091622	94	0.589132	112	0.627776	100	0.558601	80	0.492751	49	0.258175	50	0.285911	17	6451263	6556555	-	10671	PITPNM3
ENSG00000091640	506	12.1905	591	12.7339	597	12.8192	692	16.3844	593	12.0104	613	13.4743	17	4959226	4967817	-	2776	SPAG7
ENSG00000091651	573	8.89341	720	9.9942	684	9.46208	776	11.8366	1371	17.8889	1335	18.9048	16	46689643	46698394	+	4309	ORC6
ENSG00000091656	297	1.25311	285	1.07543	340	1.27858	128	0.530757	259	0.918683	256	0.985484	8	76681239	76867281	+	15851	ZFHX4
ENSG00000091664	0	0	0	0	0	0	0	0	0	0	0	0	11	22338381	22379503	+	4615	SLC17A6
ENSG00000091704	0	0	0	0	0	0	0	0	0	0	0	0	7	130380339	130388114	+	2837	CPA1
ENSG00000091732	266	5.91024	341	6.7761	302	5.98064	370	8.07938	433	8.08806	413	8.3724	7	130018287	130051451	-	3010	ZC3HC1
ENSG00000091831	8	0.0389795	5	0.021788	6	0.0260564	2	0.00957698	4	0.0163847	1	0.00444552	6	151656691	152129619	+	13726	ESR1
ENSG00000091844	16	0.134905	33	0.248842	27	0.202903	9	0.0745766	27	0.191383	11	0.0846207	6	153004459	153131282	-	7932	RGS17
ENSG00000091879	3	0.0295315	4	0.0352149	2	0.0175474	3	0.0290227	2	0.0165511	2	0.0179627	8	6499632	6563409	-	6794	ANGPT2
ENSG00000091947	293	6.46932	303	5.98323	361	7.1042	480	10.4156	338	6.27394	319	6.42625	17	44011188	44023946	-	3029	TMEM101
ENSG00000091972	0	0	0	0	0	0	0	0	0	0	0	0	3	112332347	112362812	+	2991	CD200
ENSG00000091986	188	0.962141	196	0.897096	193	0.88035	473	2.379	118	0.507687	114	0.532307	3	112596797	112649530	-	13068	CCDC80
ENSG00000092009	0	0	0	0	0	0	0	0	0	0	0	0	14	24505353	24508265	-	937	CMA1
ENSG00000092010	1955	73.6197	2185	73.5869	2116	71.0199	2003	74.1277	1656	52.4252	1565	53.7697	14	24136163	24138967	+	1776	PSME1
ENSG00000092020	35	0.605945	45	0.696755	55	0.848682	56	0.952809	50	0.727726	70	1.10571	14	35085467	35122517	-	3863	PPP2R3C
ENSG00000092036	88	2.31798	99	2.33219	124	2.91116	102	2.64046	82	1.81582	70	1.68229	14	22946228	22957161	-	2539	HAUS4
ENSG00000092051	2	0.025266	0	0	0	0	0	0	0	0	0	0	14	23568038	23578790	-	5294	JPH4
ENSG00000092054	0	0	0	0	0	0	0	0	3	0.0279861	0	0	14	23412740	23435660	-	6027	MYH7
ENSG00000092067	0	0	0	0	0	0	0	0	0	0	0	0	14	23117036	23120256	-	1764	CEBPE
ENSG00000092068	2	0.0223265	3	0.0299512	5	0.0497482	14	0.153593	14	0.131387	11	0.112037	14	23125295	23183674	-	5991	SLC7A8
ENSG00000092094	405	5.38382	442	5.25485	442	5.23691	332	4.33737	523	5.84481	500	6.06432	14	20446401	20455089	-	5031	OSGEP
ENSG00000092096	0	0	0	0	0	0	0	0	0	0	1	0.0142902	14	23346314	23352912	-	4270	SLC22A17
ENSG00000092098	12	0.119551	17	0.151469	15	0.133193	7	0.0685368	8	0.0670033	11	0.0999868	14	24146683	24160660	+	6713	RNF31
ENSG00000092108	248	0.568618	257	0.526992	271	0.553802	164	0.369543	260	0.501158	299	0.625484	14	30622291	30737694	+	29169	SCFD1
ENSG00000092140	139	0.997552	177	1.13605	188	1.20253	113	0.796988	221	1.33335	234	1.53219	14	30559158	30620064	+	9319	G2E3
ENSG00000092148	740	2.30371	752	2.0937	813	2.25581	590	1.80509	869	2.2743	960	2.72673	14	31100117	31207804	-	21483	HECTD1
ENSG00000092199	8010	73.4542	9051	74.2305	9065	74.0916	10217	92.0788	12466	96.1045	12052	100.837	14	21209136	21269494	-	7293	HNRNPC
ENSG00000092200	4	0.0482272	7	0.07548	2	0.0214921	4	0.0473963	1	0.010136	2	0.0220008	14	21280083	21351301	+	5547	RPGRIP1
ENSG00000092201	1640	15.8959	1778	15.4126	1835	15.8524	1312	12.4976	1926	15.6939	1922	16.9969	14	21351476	21384019	-	6900	SUPT16H
ENSG00000092203	1361	12.8363	1512	12.7537	1462	12.2899	1044	9.67689	1342	10.6406	1191	10.2487	14	21476597	21499175	+	7091	TOX4
ENSG00000092208	272	6.74995	261	5.7926	272	6.01613	167	4.07287	182	3.79695	157	3.55474	14	39114285	39136973	+	2695	GEMIN2
ENSG00000092295	0	0	4	0.0640562	7	0.111716	13	0.228768	12	0.18064	7	0.11436	14	24249114	24264432	-	3735	TGM1
ENSG00000092330	433	6.61458	474	6.47582	487	6.63071	519	7.79174	695	8.92549	536	7.4706	14	24238286	24242663	-	4378	TINF2
ENSG00000092345	0	0	0	0	0	0	0	0	0	0	0	0	3	16586792	16670306	-	3555	DAZL
ENSG00000092377	0	0	0	0	0	0	0	0	0	0	0	0	Y	6910686	7101970	+	2625	TBL1Y
ENSG00000092421	1	0.00613232	1	0.00548437	3	0.0163969	1	0.00602667	5	0.0257767	7	0.0391651	5	116443555	116574823	-	10906	SEMA6A
ENSG00000092439	354	1.91237	336	1.62334	400	1.92596	221	1.17331	384	1.74395	399	1.96661	15	50552473	50686797	-	12380	TRPM7
ENSG00000092445	740	4.59522	848	4.70947	844	4.67126	838	5.11412	745	3.88923	684	3.87531	15	41557675	41583589	+	10770	TYRO3
ENSG00000092470	262	4.32223	315	4.64749	351	5.16096	312	5.0584	548	7.60011	510	7.67632	15	43826980	43868412	+	4054	WDR76
ENSG00000092529	1	0.00523556	0	0	2	0.00933276	1	0.00514536	0	0	2	0.00955366	15	42359498	42412949	+	12774	CAPN3
ENSG00000092531	268	3.06281	249	2.545	284	2.89282	100	1.12315	138	1.32586	114	1.18869	15	42491233	42545356	+	5852	SNAP23
ENSG00000092607	123	1.89367	142	1.9552	130	1.78386	139	2.10314	23	0.297688	40	0.561871	1	118883046	118989556	-	4344	TBX15
ENSG00000092621	2043	14.8725	2534	16.4978	2443	15.851	2532	18.1148	954	5.83845	798	5.30024	1	119648411	119744218	+	9187	PHGDH
ENSG00000092758	115	1.58874	133	1.64327	129	1.58841	167	2.26738	40	0.464566	38	0.478977	20	62816244	62841159	+	4841	COL9A3
ENSG00000092820	7799	158.731	8837	160.853	8170	148.205	6233	124.673	9002	154.026	8252	153.235	6	158765741	158819368	-	3286	EZR
ENSG00000092841	3402	51.4291	3445	46.5764	3461	46.633	2649	39.3559	3713	47.1881	3568	49.2126	12	56158346	56163496	+	4424	MYL6
ENSG00000092847	847	4.03379	917	3.90572	917	3.89239	582	2.72399	997	3.9917	869	3.77595	1	35869808	35930532	+	14043	AGO1
ENSG00000092850	8	0.273115	12	0.366386	15	0.456419	14	0.469717	3	0.0861013	2	0.0622963	1	36084094	36088275	+	1959	TEKT2
ENSG00000092853	57	0.397467	57	0.35547	47	0.292106	42	0.287825	179	1.04933	212	1.34877	1	35720218	35769978	-	9591	CLSPN
ENSG00000092871	945	7.55357	1061	7.58469	1046	7.45193	1061	8.33467	1376	9.24637	1223	8.91914	17	35005990	35089319	-	8367	RFFL
ENSG00000092929	153	1.31152	209	1.60226	220	1.68083	231	1.94603	198	1.42686	181	1.4156	17	75827225	75844785	-	7802	UNC13D
ENSG00000092931	593	6.24851	600	5.65425	665	6.2454	508	5.26063	1243	11.011	1074	10.3253	17	76735865	76781449	+	6347	MFSD11
ENSG00000092964	2788	25.5563	3150	25.8237	3151	25.7437	3275	29.5032	2429	18.7183	1988	16.6264	8	26514031	26658178	+	7296	DPYSL2
ENSG00000092969	430	4.75339	389	3.8458	466	4.59132	383	4.16089	315	2.92737	286	2.88454	1	218345336	218444619	+	6050	TGFB2
ENSG00000092978	363	2.74597	363	2.45582	387	2.60926	134	0.996199	316	2.00959	292	2.01534	1	217426992	217631090	-	8841	GPATCH2
ENSG00000093000	922	7.48695	1074	7.79974	1182	8.55477	702	5.60226	1270	8.66982	1263	9.35736	22	45163925	45188017	+	8236	NUP50
ENSG00000093009	164	3.68306	212	4.25798	215	4.30349	382	8.43104	588	11.1013	536	10.9826	22	19479457	19520612	+	2978	CDC45
ENSG00000093010	614	5.56721	767	6.21966	735	5.93982	675	6.01486	615	4.68789	530	4.38451	22	19941371	19969975	+	7376	COMT
ENSG00000093072	9	0.0545605	16	0.0867477	16	0.0864516	6	0.035747	3	0.0152894	5	0.0276555	22	17178790	17258235	-	11032	ADA2
ENSG00000093144	495	5.83248	535	5.63772	549	5.7655	373	4.31926	750	7.42919	833	8.95507	6	127288712	127343609	-	5676	ECHDC1
ENSG00000093167	1363	8.54002	1515	8.48941	1625	9.07472	732	4.5074	1216	6.40515	1147	6.55696	3	37052626	37183689	-	10674	LRRFIP2
ENSG00000093183	1238	10.1478	1368	10.0286	1349	9.85558	957	7.70935	1585	10.9223	1348	10.0814	3	42547969	42601080	-	8159	SEC22C
ENSG00000093217	229	2.42063	216	2.04196	217	2.04441	151	1.56863	320	2.84364	297	2.86434	3	38346760	38421348	+	6327	XYLB
ENSG00000094631	777	3.59073	820	3.38905	873	3.59578	1142	5.18657	608	2.3621	612	2.58041	X	48801377	48824982	+	14472	HDAC6
ENSG00000094661	0	0	0	0	0	0	0	0	0	0	0	0	19	15082211	15092970	+	6057	OR1I1
ENSG00000094755	0	0	0	0	0	0	0	0	0	0	0	0	5	170763350	170814047	+	4621	GABRP
ENSG00000094796	0	0	6	0.222214	0	0	2	0.0813955	0	0	0	0	17	41393721	41397608	-	1615	KRT31
ENSG00000094804	553	6.96368	563	6.34051	549	6.16174	429	5.30913	989	10.4699	985	11.3169	17	40287879	40304657	+	5311	CDC6
ENSG00000094841	617	11.1858	791	12.8251	639	10.3252	383	6.8239	599	9.12937	672	11.1155	X	75156388	75304885	+	3689	UPRT
ENSG00000094880	712	10.3158	818	10.5994	798	10.3049	504	7.17641	762	9.28137	672	8.88321	5	138187650	138213343	-	4616	CDC23
ENSG00000094914	767	10.8518	971	12.2864	901	11.3618	1131	15.7261	1045	12.4295	952	12.289	12	53307456	53324864	-	4727	AAAS
ENSG00000094916	2776	12.3458	2996	11.9164	3121	12.3712	3201	13.9907	3325	12.4315	3134	12.7167	12	54230942	54280133	-	15038	CBX5
ENSG00000094963	0	0	0	0	0	0	0	0	0	0	0	0	1	171185249	171212686	+	6201	FMO2
ENSG00000094975	597	5.05787	658	4.98564	645	4.87046	353	2.93914	631	4.49423	641	4.95481	1	172532349	172611833	+	7894	SUCO
ENSG00000095002	503	2.46016	542	2.3708	565	2.46297	412	1.98036	668	2.74665	687	3.06569	2	47403067	47663146	+	13674	MSH2
[truncated: 18,037 more rows]
